# Supplementary material for: A systematic review of the best-practice return to play programs in tennis players
Source: PLoS One. 2025 Mar 19;20(3):e0317877. doi: 10.1371/journal.pone.0317877 (PMC11922287; doi:10.1371/journal.pone.0317877)
Supplement: S2 File — (XLSX) [file pone.0317877.s002.xlsx]

## Sheet: Hoja6
Criterios de exclusión de artículos
Non research article
Articles focused on other sports
Articles focused on other racquet sports
Articles non oriented in return to play process
Training program not detailed
Older than 45 years old
younger than 13 years old

## Sheet: WOS
Article Title	Authors	Source Title	DOI	Publication Year	Abstract
Tennis injuries.	Dalziel, R; Dixon, P	Australian family physician		1991	An unfit tennis player is more likely to suffer an injury. The tennis player should be well prepared physically and possess a sound technique. Attention should be paid to playing gear to minimise the possibility of injury.
Method for increasing friction force of tennis racket - provides function of effective control and avoiding sports injuries by surrounding a friction wire across the string of mesh of tennis racket	CHIU C				NOVELTY - A method for increasing friction force of tennis racket is to use more than one friction wire for continuously surrounding the place which is across the string of mesh of tennis racket for forming an irregular surface on the mesh of tennis racket. A slightly square strike zone is set on the center of mesh while the friction wire surrounding the strike zone of mesh. The friction wire sur…
Sports equipment for use as goal post or tennis net	JUERGENS W
Shoulder Injury - Tennis	Aerni, Giselle; Joyce, Michael E.	MEDICINE AND SCIENCE IN SPORTS AND EXERCISE		2012
SHOULDER INJURY - TENNIS	Rho, R. H.; Osborne, M. D.	MEDICINE AND SCIENCE IN SPORTS AND EXERCISE	10.1097/00005768-200105001-00267	2001
LEG INJURY - TENNIS	Pearsall, A. W.; Cottrell, W. C.; Kovaleski, J.	MEDICINE AND SCIENCE IN SPORTS AND EXERCISE	10.1097/00005768-200105001-00531	2001
TENNIS PLAYERS AND EYE INJURIES - REPLY	SEELENFREUND, MH	JAMA-JOURNAL OF THE AMERICAN MEDICAL ASSOCIATION	10.1001/jama.1976.03270210019010	1976
EYE INJURIES FROM TENNIS BALLS	RAMANAN, SV	JAMA-JOURNAL OF THE AMERICAN MEDICAL ASSOCIATION	10.1001/jama.1976.03270130019017	1976
Foot/Ankle Injury-Tennis	Nutz, David J.; Finnoff, Jonathan T.	MEDICINE AND SCIENCE IN SPORTS AND EXERCISE	10.1249/01.mss.0000322044.08599.aa	2008
KNEE INJURIES IN TENNIS	GECHA, SR; TORG, E	CLINICS IN SPORTS MEDICINE		1988
Treating injuries in tennis.	Mulherin, W B	Journal of the Medical Association of Georgia		1992
Musculoskeletal injuries in tennis.	Perkins, Robert H; Davis, Denise	Physical medicine and rehabilitation clinics of North America	10.1016/j.pmr.2006.05.005	2006	Tennis is popular in the United States, with millions participating in the sport. Unlike many other sports, young, middle-aged, and elderly persons are actively playing tennis. Most injuries that are seen are secondary to overuse. Faulty stroke mechanics are often involved in the development of specific injuries seen in tennis players. Fortunately, most injuries respond to conservative treatment …
Tennis ball throwing machine has safety detector for preventing foreign body e.g. users hand from being injured	OSAKA T; NISHIMURA K; NAKAGIRI T
Distal radioulnar joint brace for preventing injury in wrist of e.g. tennis player, has inelastic sheet adapted to wrap around distal radioulnar joint area of human subject, where brace is donned circumferentially around joint	HOWARD W M M				NOVELTY - The brace has a single flexible, inelastic sheet (1) adapted to wrap around a distal radioulnar joint (DRUJ) area of a human subject e.g. patient. The sheet includes straps (21, 22) connected to and arranged laterally on a strap side of a central section (15), A rounded end section (23) is connected to the central section that is opposite to a strap side (11). Two transverse slits (17, …
TENNIS BALLS AND EYE INJURIES	HOLTER, NJ	JAMA-JOURNAL OF THE AMERICAN MEDICAL ASSOCIATION	10.1001/jama.1977.03270400016007	1977
Shoulder injuries in tennis players	van der Hoeven, H; Kibler, WB	BRITISH JOURNAL OF SPORTS MEDICINE	10.1136/bjsm.2005.023218	2006	The mechanism of the overhead action in throwing sports has been studied extensively. This motion is unnatural and highly dynamic, often exceeding the physiological limits of the joint. Owing to overload of various anatomical structures, the shoulder is susceptible to injury. Optimal shoulder function requires good kinetic chain function, optimal stability, and coordination of the scapula in the …
Hand, wrist and forearm splint, e.g. night splint for treating tennis elbow or soft tissue injuries, is composed of a glove with a molded, perforated thermoplastic palm tat holds the hand and wrist in a neutral, half-closed position	WHITMORE I R				NOVELTY - The splint is composed of a glove with a molded, perforated thermoplastic palm that holds the hand and wrist in a neutral, half closed position, without flexing. The splint immobilizes the hand and wrist and allows the muscles to rest aiding recovery. USE - Hand, wrist and forearm splint, e.g. night splint for treating tennis elbow, golfer's elbow or soft tissue injuries to the hand, wr…
Tennis injuries	Ben Kibler, W; Safran, M	EPIDEMIOLOGY OF PEDIATRIC SPORTS INJURIES: INDIVIDUAL SPORTS		2005
Musculoskeletal injuries in the tennis player	Abrams, G. D.; Safran, M. R.	MINERVA ORTOPEDICA E TRAUMATOLOGICA		2011	Tennis is a sport enjoyed by millions of players worldwide. With the large number of both recreational and professional players, there are many tennis-specific injuries which are commonly seen. This review discusses the prevalence of tennis injuries, the biomechanical demands of tennis strokes, the kinetic chain of the tennis serve, as well as specific injuries seen in the tennis player. Specific…
Tennis injuries: occurrence, aetiology, and prevention	Pluim, BM; Staal, JB; Windler, GE; Jayanthi, N	BRITISH JOURNAL OF SPORTS MEDICINE	10.1136/bjsm.2005.023184	2006	A systematic search of published reports was carried out in three electronic databases from 1966 on to identify relevant articles relating to tennis injuries. There were 39 case reports, 49 laboratory studies, 28 descriptive epidemiological studies, and three analytical epidemiological studies. The principal findings of the review were: first, there is a great variation in the reported incidence …
ABDOMINAL AND GROIN INJURIES IN TENNIS	BALDUINI, FC	CLINICS IN SPORTS MEDICINE		1988
Injury Profile and Injury Risk Factors in Junior Tennis Players	Hjelm, Nina			2010
KNEE JOINT INJURIES IN TABLE TENNIS PLAYERS	Damir, Hudetz	PROCEEDINGS BOOK OF THE 10TH ANNIVERSARY ITTF SPORTS SCIENCE CONGRESS		2007	Table tennis is assumed to be a sport with practically no injuries. This is a very common prejudice within general sports medicine community. In contrast, table tennis is accompanied with different types of injuries. There are two patterns of injuries in active table tennis players, first caused by single impact trauma and second following repetitive micro trauma. The latter has much higher incid…
Ebow injuries in highly skilled tennis players.	Priest, J D; Jones, H H; Nagel, D A	The Journal of sports medicine		1974
UPPER EXTREMITY INJURIES IN ADOLESCENT TENNIS PLAYERS	GREGG, JR; TORG, E	CLINICS IN SPORTS MEDICINE		1988
Musculoskeletal injuries in the young tennis player	Ben Kibler, W; Safran, MR	CLINICS IN SPORTS MEDICINE	10.1016/S0278-5919(05)70237-4	2000	The varied and frequent demands imposed on the young athlete by tennis are associated with a high incidence of injuries. Most of these are overload in nature and are in the lower and upper extremities. The injuries are more sport specific than gender specific, and they frequently are associated with maladaptations in flexibility or muscle strength. Preventative conditioning may be a method to dec…
EPIDEMIOLOGY OF TENNIS, SQUASH, AND RACQUETBALL INJURIES	MAYLACK, FH	CLINICS IN SPORTS MEDICINE		1988
SURFACE AND EQUIPMENT VARIABLES IN TENNIS INJURIES	LEHMAN, RC	CLINICS IN SPORTS MEDICINE		1988
Tennis injuries: prevention and treatment. A review.	Kulund, D N; McCue, F C 3rd; Rockwell, D A; Gieck, J H	The American journal of sports medicine	10.1177/036354657900700409	1979	When players are engaged in the sport of tennis, injuries may occur to the eyes, in the neck, to the shoulder and back, arm and elbow, wrist and hand, and feet. The key to prevention and treatment of these injuries is good coaching and a formal stretching and strengthening program. The drooped tennis shoulder of professionals and senior tennis players is a natural response to heavy use. Shoulder …
Recovery after shoulder injuries in tennis players	Silva, RT; Leme, L; Ejnisman, B; Cohen, M	XXVII FIMS: WORLD CONGRESS OF SPORTS MEDICINE		2002	Shoulder injuries are a common problem in junior and professional tennis players. The major symptoms are pain and instability and the sports medicine physician has to pay attention to the fact that these players can be affected and send them to a lower level of competition. The history of symptoms and the clinical examination are the major points of interest when you work with these players. You …
EPIDEMIOLOGY OF INJURIES IN DANISH CHAMPIONSHIP TENNIS	WINGE, S; JORGENSEN, U; NIELSEN, AL	INTERNATIONAL JOURNAL OF SPORTS MEDICINE	10.1055/s-2007-1024930	1989
Common sports injuries in young tennis players	Bylak, J; Hutchinson, MR	SPORTS MEDICINE	10.2165/00007256-199826020-00005	1998	Tennis is a popular racquet sport played by boys, girls, men and women. Tennis players frequently begin playing in childhood and may continue playing into late adulthood. Preadolescent and adolescent players have open growth plates and a reduced muscle power, lower level of coordination and smaller stature compared with adult players. The physical characteristics of the young tennis player mean t…
Cardiac inpatient conditioning program.	Wenger, N K	Journal of the South Carolina Medical Association (1975)		1969
Radiocapitellar Cartilage Injuries Associated With Tennis Elbow Syndrome	Sasaki, Koichi; Onda, Kazunori; Ohki, Gosuke; Sonoda, Tomoko; Yamashita, Toshihiko; Wada, Takuro	JOURNAL OF HAND SURGERY-AMERICAN VOLUME	10.1016/j.jhsa.2012.01.005	2012	Purpose A recent anatomical study has suggested that considerable contact between the under-surface of the extensor carpi radialis brevis (ECRB) and the lateral edge of the capitellum is the cause of tendon injury in lateral epicondylosis. We hypothesized that this contact might concurrently induce cartilage injuries of the capitellum. The purpose of the present study was to determine the prevale…
Epidemiology of musculoskeletal injury in the tennis player	Abrams, Geoffrey D.; Renstrom, Per A.; Safran, Marc R.	BRITISH JOURNAL OF SPORTS MEDICINE	10.1136/bjsports-2012-091164	2012	Tennis is a popular sport with tens of millions of players participating worldwide. This popularity was one factor leading to the reappearance of tennis as a medal sport at the 1988 Summer Olympics in Seoul, South Korea. The volume of play, combined with the physical demands of the sports, can lead to injuries of the musculoskeletal system. Overall, injury incidence and prevalence in tennis has b…
Psychosocial stress and sport injuries in tennis players	Olmedilla Zafra, Aurelio; Prieto Andreu, Joel M.; Blas Redondo, Amador	UNIVERSITAS PSYCHOLOGICA		2011	The purpose of this study was to assess the perceived social stress and its relation to sports injuries in tennis players. Sixty-three male tennis players, with a mean age of 31.62 years (SD = 8.93), Sports Clubs belonging to the Province of Alicante (Spain) completed instruments of psychosocial stress and injuries sustained during the previous year the assessment. The results indicate that life …
LOWER-EXTREMITY TENNIS INJURIES - PREVALENCE, ETIOLOGY, AND MECHANISM	FEIT, EM; BERENTER, R	JOURNAL OF THE AMERICAN PODIATRIC MEDICAL ASSOCIATION	10.7547/87507315-83-9-509	1993	A retrospective investigation was undertaken to determine the prevalence of tennis-related lower extremity injuries in the San Francisco Bay area. A total of 376 participants at various Bay area tennis clubs completed a questionnaire before registering for tournament play. The results obtained from the survey indicate that 91.2% of this population had an injury to the lower extremity. A discussio…
SURGICAL-TREATMENT OF SHOULDER INJURIES IN TENNIS PLAYERS	KUHN, JE; HAWKINS, RJ	CLINICS IN SPORTS MEDICINE		1995
Intrinsic And Extrinsic Risk Factors For Tennis Injuries	Stubbe, Janine; Kuiper, Rebecca; Stege, Jasper; van Hespen, Ariette; Pluim, Babette	MEDICINE AND SCIENCE IN SPORTS AND EXERCISE		2012
IDEOBICS - A CREATIVE CONDITIONING PROGRAM	OFFNER, DH	ENGINEERING EDUCATION		1969
INTERNAL ROTATOR-ADDUCTOR TENDINITIS - SHOULDER INJURY ANALOGOUS TO TENNIS ELBOW	NOLAN, MF	PHYSICAL THERAPY	10.1093/ptj/59.5.544	1979
REHABILITATION OF SHOULDER AND ELBOW INJURIES IN TENNIS PLAYERS	ELLENBECKER, TS	CLINICS IN SPORTS MEDICINE		1995
Tennis injuries -: Pattern and incidence in competitive and leisure tennis sports	Kühne, CA; Zettl, RP; Nast-Kolb, D	SPORTVERLETZUNG-SPORTSCHADEN	10.1055/s-2004-813049	2004	Tennis is one of the most popular sporting activities in Germany and worldwide [1]. According to this fact injuries and complaints associated with this sport are common in tennis players [2, 3]. Here a retrospective analysis was undertaken in 60 tennis players with and 50 tennis players without tournament experience. Injuries were seen in all players. The most common lesions were blisters, sunbur…
Tennis injuries: Lower the risk through stretching aid strengthening	Baron, SH; Washington, K	JOURNAL OF SPORTS CHIROPRACTIC & REHABILITATION		1999	The tennis athlete requires a combination of stretching and strengthening programs to lower the risk of potential tennis-related injuries. This article reviews the various techniques of stretching and strength training available to enhance performance of the tennis athlete. Stretching and strengthening activities are presented in a sports-specific, photographic manner for the tennis player.
MECHANISMS OF NECK AND SHOULDER INJURIES IN TENNIS PLAYERS	LEE, HWM	JOURNAL OF ORTHOPAEDIC & SPORTS PHYSICAL THERAPY	10.2519/jospt.1995.21.1.28	1995	Shoulder injuries are common among athletes involved in repetitive overhead arm movements, particularly baseball pitchers and tennis players. Due to the similarities between pitching and serving, both athletes often present with similar types of shoulder injuries. However, subtle differences in neck and shoulder movements between the pitcher and tennis player may be responsible for additional mec…
Common femoral artery injury secondary to tennis ball strike	Vasdekis, Spyros N.; Kakisis, John D.; Lazaris, Andreas M.; Panayiotides, John G.; Angeli, Aikaterini A.; Karkaletsis, Konstantinos G.	JOURNAL OF VASCULAR SURGERY	10.1016/j.jvs.2006.08.008	2006	Tennis is a popular, safe sport that exposes amateur or professional players to minimal risk of injury. Most of this risk is related to musculoskeletal injuries, and vascular trauma is extremely rare. We present a case of a 68-year-old man in whom intermittent claudication developed after his right groin was struck by a tennis ball. The patient sought medical evaluation 2 months after the acciden…
Overuse injuries of the upper extremity in tennis players	Marx, RG; Sperling, JW; Cordasco, FA	CLINICS IN SPORTS MEDICINE	10.1016/S0278-5919(05)70261-1	2001	Tennis involves serving and other strokes that repetitively load the upper extremity and that can result in a wide variety of over-use injuries. In this article, the authors review the common shoulder, elbow, and wrist pathologies encountered in tennis players. Diagnosis and treatment options are also discussed.
[Tennis injuries--incidence and pattern].	Larsen, J	Ugeskrift for laeger		1991	At the conclusion of the tennis season in autumn 1987, a questionnaire investigation was performed among all of the registered members of a typical Danish club of average size. The object of the investigation was to review the frequency and pattern of injuries in a club of this type. A total of 160 replies which could be employed were received (percentage replies 53.3). The replies were represent…
A five-week cardiovascular conditioning program.	Casner, S W; Campbell, D E; Early, R G	The Journal of sports medicine and physical fitness		1968
Physical conditioning program for asthmatic children.	Blumenthal, M N; Pederson, E	Journal of the Association for Physical and Mental Rehabilitation		1967
Conditioning program for children with asthma.	Seligman, T; Randel, H O; Stevens, J J	Physical therapy		1970
Physical conditioning program for asthmatic children.	[Anonymous]	Rehabilitation record		1967
Conditioning program for competitive figure skating.	McMaster, W C; Liddle, S; Walsh, J	The American journal of sports medicine	10.1177/036354657900700110	1979	To test the feasibility that traditional interval training methods could be adapted to the needs of competitive figure skaters, an interval skating program was conducted during a 3-month period for a group of skaters at diverse levels of proficiency. The program required only a small portion of the total ice time utilized by the skaters on a daily basis, i.e., 1/2 hr, three times a week. On alter…
PHYSICAL CONDITIONING PROGRAM FOR ASTHMATIC CHILDREN	[Anonymous]	JOURNAL OF SCHOOL HEALTH		1967
A conditioning program for the elderly.	Kavanagh, T	Canadian family physician Medecin de famille canadien		1971	Elderly people often need a fitness program, both to improve their physical condition and mental outlook. Provided their medical examination shows them to be reasonably healthy, they may participate in regular exercise sessions which are low-tempo in type and free from a competitive atmosphere. Interval or continuous walking/jogging is recommended, or circuit training. Various indoor activities a…
Design of a cardiac conditioning program.	Haskell, W L	Cardiovascular clinics		1978
PHYSICAL CONDITIONING PROGRAM FOR ASTHMATIC CHILDREN	SCHERR, MS; FRANKEL, L	JAMA-JOURNAL OF THE AMERICAN MEDICAL ASSOCIATION	10.1001/jama.1958.03000150038009	1958
[Clinico-statistical considerations in maxillofacial injuries in tennis].	Zaborra, G; Leonardi, R	Stomatologia mediterranea : SM		1988
An epidemiologic study of upper extremity injury in tennis players with a particular reference to tennis elbow.	Hang, Y S; Peng, S M	Taiwan yi xue hui za zhi. Journal of the Formosan Medical Association		1984
The Study on Sports Injury of Elite Table-Tennis Players	YONG-YOUN, KIM.; Lee, Seung-Joo; 안호정; 왕중산; 김지성; 김상훈	Korean society for Wellness		2012	The purpose of this study was to examine types of injuries from elite table-tennis players and suggest ideas of systematically preventing and managing the injuries. The results were as follows: Every players experience injuries from their back, knee, ankle, and shoulder in the past year. The majority of their injuries was a inflammation, rupture, and muscle soreness and the cause of injuries was …
Common Injuries in Tennis Players: Exercises to Address Muscular Imbalances and Reduce Injury Risk	Ellenbecker, Todd S.; Pluim, Babette; Vivier, Stephane; Sniteman, Clay	STRENGTH AND CONDITIONING JOURNAL	10.1519/SSC.0b013e3181af71cb	2009	A tennis-specific strength and conditioning program can play a key role in preventing common injuries in tennis players. The information provided in this article identifies common tennis injuries and the tennis demands and muscular imbalances that may play a role in causing them. Specific exercises are suggested based on these sport-specific muscular imbalances that have a goal of both preventing…
Wrist Injuries in Nonprofessional Tennis Players: Relationships With Different Grips	Tagliafico, Alberto Stefano; Ameri, Pietro; Michaud, Johan; Derchi, Lorenzo E.; Sormani, Maria Pia; Martinoli, Carlo	AMERICAN JOURNAL OF SPORTS MEDICINE	10.1177/0363546508328112	2009	Background: Recent advances in tennis teaching techniques have been applied in nonprofessional tennis players to develop a more effective play. Hits with enormous amount of top-spin and lower technical and physical training are responsible for most wrist injuries in nonprofessional tennis players.Hypothesis: The use of different grips (Eastern, Western, semi-Western) determines the pattern of wri…
Influence of racket properties on injuries and performance in tennis	Hennig, Ewald M.	EXERCISE AND SPORT SCIENCES REVIEWS		2007	Racket properties may affect tennis elbow development. Shock and vibration to the arm is influenced by the location of hall impacts on the racket head, racket stiffness, and grip force. Beginners experience increased arm loads, and they hit the ball lower on the racket head. Tennis rackets behave differently during actual play compared with the performance predicted by physics.
Biomechanical analysis of short term pain and injuries in tennis	Luethi, Simon M			1983
EVALUATION OF A CONDITIONING PROGRAM FOR RANDOM-SOURCE DOG	CHRISTIE, RJ	LABORATORY ANIMAL SCIENCE		1975
A CONDITIONING PROGRAM FOR RANDOM SOURCE DOGS	PORT, CD; HOLMES, CL	JOURNAL OF THE AMERICAN VETERINARY MEDICAL ASSOCIATION		1968
NEUROMUSCULAR CONDITIONING PROGRAM IN DIABETES MELLITUS 2	Chulvi-Medrano, I; Sola Munoz, S.	REVISTA INTERNACIONAL DE MEDICINA Y CIENCIAS DE LA ACTIVIDAD FISICA Y DEL DEPORTE		2010	Diabetes is a disease that takes to asociate common alterations on biological systems that can diminish quality of life among them those that affect neuromuscular system. Integral treatment incorporates neuromuscular conditioning programa among other recomendations. Aim of this review has been gathering the evidence on this topic made through literature research using descriptors diabetes mellitu…
A conditioning program to increase vertical jump	Pate, TR	STRENGTH AND CONDITIONING JOURNAL		2000
ANNUAL TORSO SPECIFIC CONDITIONING PROGRAM FOR GOLFERS	LARKIN, AF; LARKIN, WF; LARKIN, WF; LARKIN, SL	SCIENCE AND GOLF		1990
Brachial biceps tendon injuries in young female high-level tennis players	Tsur, A; Gillson, S	CROATIAN MEDICAL JOURNAL		2000	Aim. To evaluate brachial biceps tendon lesions in four young female tennis players who complained about anterior shoulder pain on their dominant side.Methods. Medical and sport's activity history, palpation of the painful zone, Ghilchrist (palm-up) test, and brachial biceps contraction against resistance were performed.Results. The two girls who suffered from mild tenderness in the bicipital gro…
OPERANT-CONDITIONING PROGRAM FOR SEVERELY AND PROFOUNDLY RETARDED ADULTS	WILSON, TF; COPAS, DE; ROSS, HF	HOSPITAL AND COMMUNITY PSYCHIATRY		1972
Injury profile in junior tennis players: a prospective two year study	Hjelm, Nina; Werner, Suzanne; Renstrom, Per	KNEE SURGERY SPORTS TRAUMATOLOGY ARTHROSCOPY	10.1007/s00167-010-1094-4	2010	The aim of this study was to prospectively make a survey of injuries in junior players from a Swedish local tennis club during a 2-year period in relation to gender, anatomic location, month of the year when injured, injury type and injury severity. All 12-18 years old members in a tennis club playing more than twice weekly were asked to participate. Fifty-five junior tennis players, 35 boys and …
Uncommon abdominal muscle injury in a tennis player: internal oblique strain	Maquirriain, J; Ghisi, JP	BRITISH JOURNAL OF SPORTS MEDICINE	10.1136/bjsm.2005.023457	2006	The case of a strain injury of the internal oblique abdominal muscle in a professional tennis player is presented. This uncommon lesion resulted from eccentric, unbalanced trunk rotation. Magnetic resonance imaging helped to confirm the diagnosis. Tennis specific core strengthening is crucial for rehabilitation and recurrence prevention.
Rectus abdominis overuse injury in a tennis athlete treated with traumeel.	Natsis, Konstantinos; Lyrtzis, Christos; Papathanasiou, Efthymia; Anastasopoulos, Nikos	The American journal of case reports	10.12659/AJCR.882235	2012	BACKGROUND: Rectus abdominis injuries are common in tennis players at all levels of competition. Traumeel() injection can be used for treatment of muscle strains and hematomas.CASE REPORT: A 21-year-old female tennis athlete was injured on the non-dominant rectus abdominis during the cocking phase of the service motion. She suffered from pain and tenderness. One week later, during a serve, she ex…
LOWER LEG AND FOOT INJURIES IN TENNIS AND OTHER RACQUET SPORTS	ZECHER, SB; LEACH, RE	CLINICS IN SPORTS MEDICINE		1995
A Study of Sports Injuries and Precention Caused by Playing Tennis	박봉섭; 강형숙	Korea Sport Research		2007	The purpose of this study was to provide investigate the general characteristics of tennis injury and the preventing sports injuries as possible as we can and analysing causes and treatment of injuries which were already happened. To reach the following conclusion, total 200 (man n=110, woman n=90)people were randomly selected among tennis club members. The researcher themselves looked into the d…
AEROBICS CONDITIONING PROGRAM FOR FORT-WORTH, TEXAS SCHOOL-DISTRICT	COOPER, KH; PURDY, JG; FRIEDMAN, A; BOHANNON, RL; HARRIS, RA; ARENDS, JA	RESEARCH QUARTERLY	10.1080/10671315.1975.10616685	1975
A proposed college undergraduate strength and conditioning program	Theodorides, Harry N.			2006
DECREASED GLUCOSE TOLERANCE FOLLOWING A PHYSICAL CONDITIONING PROGRAM	DAVIDSON, PC; SHANE, SR; ALBRINK, MJ	CIRCULATION		1966
TWO CASE STUDIES IN AN OPERANT-CONDITIONING PROGRAM	BENNETT, FRANK HEYWOOD			1972
EVALUATION OF PHYSICAL CONDITIONING PROGRAM FOR SEDENTARY ADULTS	MONTERO, J; POTTHOF, S; MONTECINOS, R; REYES, C; VALDES, B; BAZAN, ME	REVISTA MEDICA DE CHILE		1979
Morris Brown College football strength and conditioning program	Lougas, EB	STRENGTH AND CONDITIONING JOURNAL		1999
DIET, EXERCISE, AND BEHAVIORAL CONDITIONING PROGRAM FOR OBESITY	WRIGHT, L; CRAIG, S; THALASSINOS, P	PROFESSIONAL PSYCHOLOGY	10.1037/h0078611	1976
A PACKAGED OPERANT CONDITIONING PROGRAM AND PUPIL BEHAVIOR	KAPLAN, MARJORIE ANN			1979
Life quality changes following an endurance conditioning program.	Morris, A F; Husman, B F	American corrective therapy journal		1978
CONDITIONING PROGRAM FOR AMPUTEES WITH SIGNIFICANT HEART-DISEASE	MILLER, LS; NASO, F	ARCHIVES OF PHYSICAL MEDICINE AND REHABILITATION		1976
Experiences of Australian professional female tennis players returning to competition from injury	Young, Janet A.; Pain, Michelle D.; Pearce, Alan J.	BRITISH JOURNAL OF SPORTS MEDICINE	10.1136/bjsm.2007.036541	2007	Background: This study examined the experiences of professional female tennis players returning to competition from injury.Methods: In a study commissioned by Tennis Australia, 55 Australian professional female tennis players responded anonymously to a questionnaire developed for the purposes of this study. The questionnaire consisted of open and closed questions that assessed a player's attribut…
Extensor carpi ulnaris injuries in tennis players: a study of 28 cases	Montalvan, B; Parier, J; Brasseur, JL; Le Viet, D; Drape, JL	BRITISH JOURNAL OF SPORTS MEDICINE	10.1136/bjsm.2005.023275	2006	Pain on the ulnar side of the wrist is common among elite tennis players. Ten years of experience has allowed identification of a pathology involving the extensor carpi ulnaris (ECU) tendon. On the basis of 28 clinical cases seen over the last five years, three clinical patterns are described: (a) acute instability of the ECU; (b) tendinopathy; (c) ECU rupture. Each of these clinical entities req…
INJURY SURVEILLANCE AT THE USTA BOYS TENNIS CHAMPIONSHIPS - A 6-YR STUDY	HUTCHINSON, MR; LAPRADE, RF; BURNETT, QM; MOSS, R; TERPSTRA, J	MEDICINE AND SCIENCE IN SPORTS AND EXERCISE		1995	Injuries that required physical or medical assistance were recorded for participants at the United States Tennis Association National Boys' Tennis Championships from 1986-1988, 1990-1999 (N = 1440, 240 athletes per year). Over the 6-yr period, a total of 304 athletes (or 21.1%) sustained new or recurrent injuries that required evaluation by the medical team. New injuries alone numbered 145 (incid…
The Sport injuries of Korean national male and female tabble-tennis Players	김용연; 안호정	Journal of Coaching Development		2011	The purpose of this study is to examdine a fundamental measure for the prevention and treatment of the sports injuries of male and female national table-tennis players during the training and the competitions by investigating and analyzing the statistics of the injuries. This countermeasure will be provided to both of the players and their trainers with a view to reduce the possibility of negativ…
Injury risk factors in junior tennis players: a prospective 2-year study	Hjelm, N.; Werner, S.; Renstrom, P.	SCANDINAVIAN JOURNAL OF MEDICINE & SCIENCE IN SPORTS	10.1111/j.1600-0838.2010.01129.x	2012	The aim was to investigate injury risk factors in junior tennis players. Fifty-five players, 35 boys and 20 girls, answered a questionnaire about training habits, time of exposure, previous injuries and equipment factors. A battery of clinical tests and functional performance tests were also carried out. All tennis-related injuries that occurred during a 2-year period were identified and recorded…
PREVENTION AND TREATMENT OF ELBOW AND SHOULDER INJURIES IN THE TENNIS PLAYER	NIRSCHL, RP	CLINICS IN SPORTS MEDICINE		1988
THE EFFECT ON RESPIRATORY DRIVE OF A PROLONGED PHYSICAL CONDITIONING PROGRAM	BRADLEY, BL; MESTAS, J; FORMAN, J; UNGER, KM	AMERICAN REVIEW OF RESPIRATORY DISEASE	10.1164/arrd.1980.122.5.741	1980
INJURY INCIDENCE AMONG YOUNG TABLE TENNIS PLAYERS DURING 2005 SPANISH NATIONAL CHAMPIONSHIP	Combarros Ana, de la Torre; Paez Luis, Carrasco; de la Fuente Francisco, Pradas	PROCEEDINGS BOOK OF THE 10TH ANNIVERSARY ITTF SPORTS SCIENCE CONGRESS		2007	With the aim to obtain a registration of injuries in table tennis competition we have collected those that were occurred at 2005 Spanish National Championship. A total of 1300 matches were played in two days of competition. About one-hundred table tennis clubs took part, representing fifteen different regions of the country. That's means 355 young players (198 males and 157 females aged between 9…
TEST-RETEST PERFORMANCE IN CHRONIC SCHIZOPHRENIA ON VERDUN CONDITIONING PROGRAM	ANANTH, JV; BAN, TA; LEHMANN, HE	CANADIAN PSYCHIATRIC ASSOCIATION JOURNAL		1972
CYTOREDUCTIVE CONDITIONING PROGRAM FOR BONE-MARROW TRANSPLANTATION IN RESISTANT LEUKEMIA (SCARI)	GALE, RP; FEIG, SA; SARNA, G	TRANSPLANTATION PROCEEDINGS		1977
AN OPERANT CONDITIONING PROGRAM IN A JUVENILE DETENTION FACILITY	FINEMAN, KR	PSYCHOLOGICAL REPORTS	10.2466/pr0.1968.22.3c.1119	1968
Effects of the playing surface on plantar pressures and potential injuries in tennis	Girard, O.; Eicher, F.; Fourchet, F.; Micallef, J. P.; Millet, G. P.	BRITISH JOURNAL OF SPORTS MEDICINE	10.1136/bjsm.2007.036707	2007	Objectives: To examine the influence of different playing surfaces on in-shoe loading patterns during tennisspecific movements.Methods: Ten experienced male players performed two types of tennis-specific displacements (serve and volley (SV) and baseline play (BA)) on two different playing surfaces; eg, clay vs Greenset. Maximum and mean force and pressure, contact time, contact area and relative …
A COMPUTERIZED CONDITIONING PROGRAM FOR FOOTBALL (STRENGTH, ENDURANCE, FLEXIBILITY)	STIGGINS, CHARLESFRANK			1985
Strength and conditioning program breaks 47-game losing streak	Scott, SD	STRENGTH AND CONDITIONING	10.1519/1073-6840(1997)019<0055:SACPBG>2.3.CO;2	1997
HOW TO PREVENT THE MOST FREQUENT INJURIES OF THE FOOT IN TABLE TENNIS	Branko, Sbutega; Milosevic, Gorica Sbutega	PROCEEDINGS BOOK OF THE 10TH ANNIVERSARY ITTF SPORTS SCIENCE CONGRESS		2007	The paper is based upon three decade of personnel experience of the author as the medical doctor of national table tennis team.This is quite enough period to notice the most often problem related to overuse injuries in the foot region. The attention is based on opening the problem and at the same time closes up with possible prevention measures.It is clear and that is pointed out the fact that we…
The Study on Competitive Anxiety before Matches and Injury in Tennis Player's	최병진	Korea Sport Research		2006	The objectives of this study is to examine and understand the competitive anxiety before matches and injury in Tennis players by measuring their anxiety through CSAI-2 test sheet and injury questionnaire.We sampled finally total 181 players for this questionary and examined the status of competitive anxiety by One way-ANOVA with the following conclusions:1. In competitive anxiety by sex, there ar…
An Investigation and Analysis of Athletic Injury of Tennis Sports in Jiangxi Universities	Hu Wanliang; Liu Dan	2011 SECOND INTERNATIONAL CONFERENCE ON EDUCATION AND SPORTS EDUCATION (ESE 2011), VOL I		2011	This paper made an investigation and analysis on athletic injury of 106 college students from tennis teams of 8 universities in Jiangxi Province by methodologies such as the questionnaire, literature and field statistics. The result is: the incidence of athletic injuries is high on those students from the tennis teams of Jiangxi universities and it is intimately linked to basic skill errors as we…
THE EFFECT ON RESPIRATORY DRIVE OF A PROLONGED PHYSICAL CONDITIONING PROGRAM	WILMORE, JH; NORTON, AC	AMERICAN REVIEW OF RESPIRATORY DISEASE		1981
EFFECTIVENESS OF A DAF CONDITIONING PROGRAM FOR ADOLESCENT AND ADULT STUTTERERS	CURLEE, RF; PERKINS, WH	BEHAVIOUR RESEARCH AND THERAPY	10.1016/0005-7967(73)90097-1	1973
Off-season strength and conditioning program for high school athletes	Wood, M; Roubenoff, R	STRENGTH AND CONDITIONING JOURNAL	10.1519/00126548-200002000-00004	2000
Implementation of balance training in a gymnast's conditioning program	Cohen, SB; Whiting, WC; McLaine, AJ	STRENGTH AND CONDITIONING JOURNAL		2002
Evaluation of a supplemental strength and conditioning program for dancers	Cardinal, MK; Lofman, EC; Cardinal, BJ	RESEARCH QUARTERLY FOR EXERCISE AND SPORT		1999
Acute Injury of an Intervertebral Disc in an Elite Tennis Player A Case Report	Baranto, Adad; Hellstrom, Mikael; Sward, Leif	SPINE	10.1097/BRS.0b013e3181bf12b5	2010	Study Design. A case report. Objective. To present a previously not described rare case of intradiscal hematoma due to acute trauma in an elite tennis player.Summary of Background Data. Several studies have demonstrated a high frequency of radiological changes in the spine of athletes, especially in sports with high loads on the back. Signs of disc degeneration without disc herniation have freque…
Aerobic improvement in horses using a lactate-guided conditioning program.	Trilk, JL; Linder, AJ; Greene, HM; Alberghina, D; Wickler, SJ	AMERICAN ZOOLOGIST		2001
PATIENT REACTIONS TO A REGULAR CONDITIONING PROGRAM FOLLOWING MYOCARDIAL-INFARCTION	SHEPHARD, RJ; KAVANAGH, T	JOURNAL OF SPORTS MEDICINE AND PHYSICAL FITNESS		1978
Lesões em tenistas competitivos	Guedes, Janesca Mansur; Barbieri, Dechristian França; Fiabane, Fernanda	Revista Brasileira de Ciências do Esporte		2010	This research aimed to identify the incidence of injuries in competitive tennis players and to relate this incidence to the age; to correlate the injury to the length of practice and to identify the most affected body part. Fifty tennis players have been interviewed, the average age was 30 years old, the average length of practice was 13,9 years; 56% of the athletes reported injuries in the last …
Range of motion in junior tennis players participating in an injury risk modification program	Kibler, WB; Chandler, TJ	JOURNAL OF SCIENCE AND MEDICINE IN SPORT	10.1016/S1440-2440(03)80008-7	2003	This study evaluated changes in range of motion (ROM) in competitive male and female junior tennis players participating in a specific conditioning program over a two-year period. Subjects were also compared to an age and sex-matched, control group of players not performing the exercises. Fifty-one tennis players, 29 male (mean age 13.6) and 22 female (mean age 13.2) entered the study. Baseline R…
Unusual tennis injuries: boxer's fracture and medial subtalar dislocation: report of two cases	Atik, O. Sahap; Dur, Hakan	EKLEM HASTALIKLARI VE CERRAHISI-JOINT DISEASES AND RELATED SURGERY		2011	In this article, we describe two cases of unusual tennis injuries. One of them was a 48-year-old elite tennis player. He had boxer's fracture due to fall during a tennis match. The other one was a 22-year-old beginner tennis player. He had talonavicular and subtalar dislocations due to fall during tennis match caused by shoes inappropriate for tennis. Patients were treated conservatively without …
Commentary on Experiences of Australian professional female tennis players returning to competition from injury	Crespo, Miguel	BRITISH JOURNAL OF SPORTS MEDICINE	10.1136/bjsm.2007.040055	2007
LESIONS ON THE LOWER-EXTREMITY DUE TO TENNIS	PAULSEN, J; PAAR, O; BERNETT, P	MUNCHENER MEDIZINISCHE WOCHENSCHRIFT		1984
Stress injury of the lunate in tennis players: a case series and related biomechanical considerations	Maquirriain, Javier; Ghisi, Juan P.	BRITISH JOURNAL OF SPORTS MEDICINE	10.1136/bjsm.2007.036806	2007	Objective: To investigate clinical and imaging differential diagnosis and tennis stroke biomechanics potentially involved in lunate stress injury pathogenesis.Methods: The present report describes five competitive tennis players with overuse-related dorsal wrist pain assessed by magnetic resonance imaging.Results: Magnetic resonance imaging revealed the presence of lunate stress injury. All playe…
ROLE OF PHARMACIST IN AN OPERANT-CONDITIONING PROGRAM FOR CHRONIC PAIN PATIENTS	FONG, GR	DRUG INTELLIGENCE & CLINICAL PHARMACY	10.1177/106002807500900201	1975
Impact of the wall conditioning program on plasma performance in NSTX	Kugel, HW; Soukhanovskii, V; Bell, M; Blanchard, W; Gates, D; LeBlanc, B; Maingi, R; Mueller, D; Na, HK; Paul, S; Skinner, CH; Stutman, D; Wampler, WR	JOURNAL OF NUCLEAR MATERIALS	10.1016/S0022-3115(02)01433-2	2003	High performance operating regimes have been achieved on NSTX through impurity control and wall conditioning techniques. These techniques include HeGDC-aided boronization using deuterated trimethylboron, inter-discharge HeGDC, 350 degreesC PFC bake-out followed by D-2 and HeGDC, and experiments to test fueling discharges with either a He-trimethylboron mixture or pure trimethylboron. The impact o…
An Action Research on the Body-Conditioning Program for Adult Women	Hyukyoung, Park; Chul, Joo Hyung; Kim,, Young-Hwan	Journal of Korean Physical Education Association for Girls and Women		2011	The purpose of this study were to improve the program participation and provide a quality program. The program consists of elastic bands, ball massages and barre exercises. The research informants were made up of adult female participants. In order to accomplish the objectives of this study, the researcher examined the lessons of body-conditioning for three months at two different cultural center…
HEART-RATE RESPONSE TO A CONDITIONING PROGRAM FOR YOUNG, ALCOHOLIC MEN	MCKELVY, PL; STEIN, CA; BERTINI, AB	PHYSICAL THERAPY	10.1093/ptj/60.2.184	1980
Quad rugby: A strength and conditioning program for the elite athlete	Gulick, Dawn; Berge, Brian; Borger, Amy; Edwards, John; Rigterink, Jessalynn	STRENGTH AND CONDITIONING JOURNAL	10.1519/00126548-200608000-00001	2006	Disabled sports are a recreational outreach for individuals who have experienced injuries or have physical limitations. Quad rugby is a sport for individuals with spinal cord injury, and it has grown exponentially in popularity. Disabled sports have recently expanded to the national and international levels. With increasing competition, the physical demands have been elevated to a new level. Athl…
EFFECTIVENESS OF A CONDITIONING PROGRAM ON SELECTED TENNIS SKILLS OF WOMEN	DOBIE, DD	RESEARCH QUARTERLY	10.1080/10671188.1969.10616640	1969
MOOD STATE RESPONSES TO A PRESEASON CONDITIONING PROGRAM IN MALE COLLEGIATE BASKETBALL PLAYERS	RAGLIN, JS; EKSTEN, F; GARL, T	INTERNATIONAL JOURNAL OF SPORT PSYCHOLOGY		1995	Mood state was assessed in an attempt to determine the psychological effects of intensive physical training in a non-endurance sport. Thirteen members of a men's varsity collegiate basketball team underwent 5-weeks of an intensive training regimen consisting of weight lifting and sprint running exercises. Mood state was assessed via the 30-item POMS scale at baseline, during training at weekly in…
Qualitative Research on Initiation and Adjustment of the Individuals with Spinal Cord Injury in Wheelchair Tennis	Kang, Yooseok; Roh, Hyoung-kuy	Journal of adapted physical activity and exercise		2008	The purpose of this study was to understand the participation process of the individuals with spinal cord injury in wheelchair tennis. This study was conducted as qualitative methodology. Nine athletes who have participated in wheelchair tennis more than six month were selected for this study. Data were obtained from in depth interview, artifacts, and field observations. Data analysis was used co…
THE INFLUENCE OF PLAYING SURFACES ON THE LOAD ON THE LOCOMOTOR SYSTEM AND ON FOOTBALL AND TENNIS INJURIES	NIGG, BM; SEGESSER, B	SPORTS MEDICINE	10.2165/00007256-198805060-00003	1988
An 8-stage model for evaluating the tennis serve: implications for performance enhancement and injury prevention.	Kovacs, Mark; Ellenbecker, Todd	Sports health		2011	BACKGROUND: The tennis serve is a complex stroke characterized by a series of segmental rotations involving the entire kinetic chain. Many overhead athletes use a basic 6-stage throwing model; however, the tennis serve does provide some differences.EVIDENCE ACQUISITION: To support the present 8-stage descriptive model, data were gathered from PubMed and SPORTDiscus databases using keywords tennis…
Study about Tennis Elective Students of Zhengzhou University to Participate in Sport Injury Investigation and Analysis	Lei, Zhang	ISBE 2011: 2011 INTERNATIONAL CONFERENCE ON BIOMEDICINE AND ENGINEERING, VOL 1		2011	based on tennis elective students to participate in sport injury investigation and analysis on the tennis elective courses, students knee injury causes and symptoms, and analyzes the problems, etc. Sports injury is inevitable, but as a gentleman love sports, the knee injury ratio is very outstanding. Based on the questionnaire survey to students, thus damage causes of damage and find some for spo…
Kinematics Analysis of Ankle Inversion Ligamentous Sprain Injuries in Sports Five Cases From Televised Tennis Competitions	Fong, Daniel Tik-Pui; Ha, Sophia Chui-Wai; Mok, Kam-Ming; Chan, Christie Wing-Long; Chan, Kai-Ming	AMERICAN JOURNAL OF SPORTS MEDICINE	10.1177/0363546512458259	2012	Background: Ankle ligamentous sprain is common in sports. The most direct way to study the mechanism quantitatively is to study real injury cases; however, it is unethical and impractical to produce an injury in the laboratory. A recently developed, model-based image-matching motion analysis technique allows quantitative analysis of real injury incidents captured in televised events and gives imp…
Sports-related acute and chronic avulsion injuries in children and adolescents with special emphasis on tennis	Vandervliet, Everhard J. M.; Vanhoenacker, Filip M.; Snoeckx, Annemie; Gielen, Jan L.; Van Dyck, Pieter; Parizel, Paul M.	BRITISH JOURNAL OF SPORTS MEDICINE	10.1136/bjsm.2007.036921	2007	Acute and chronic sports-related muscle and tendon injuries are not infrequent in youngsters. In particular, the physis is prone to trauma as it constitutes the weakest part of the immature skeleton. The type of sports activity determines the location of the lesion. Most commonly, apophyses of the hip and pelvis are subject to avulsion. The purpose of this paper is to give a short overview of the…
Impact of creatine monohydrate when incorporated with a strength and conditioning program	Lucier, Scott Gregory			1999
AN EVALUATION OF AN OFF-SEASON CONDITIONING PROGRAM FOR COLLEGE FOOTBALL PLAYERS	RICHARDSON, CARLCALVIN			1965
EFFECTS OF A 4-WEEK YOUTH BASEBALL CONDITIONING PROGRAM ON THROWING VELOCITY	Escamilla, Rafael F.; Fleisig, Glenn S.; Yamashiro, Kyle; Mikla, Tony; Dunning, Russell; Paulos, Lonnie; Andrews, James R.	JOURNAL OF STRENGTH AND CONDITIONING RESEARCH	10.1519/JSC.0b013e3181db9f59	2010	Escamilla, RF, Fleisig, GS, Yamashiro, K, Mikla, T, Dunning, R, Paulos, L, and Andrews, JR. Effects of a 4-week youth baseball conditioning program on throwing velocity. J Strength Cond Res 24(12): 3247-3254, 2010-Effects of a 4-week youth baseball conditioning program on throwing velocity. This study examined the effects of a 4-week youth baseball conditioning program on maximum throwing velocit…
LONGITUDINAL EFFECTS OF A COLLEGIATE STRENGTH AND CONDITIONING PROGRAM IN AMERICAN FOOTBALL	Stodden, David F.; Galitski, Hayes M.	JOURNAL OF STRENGTH AND CONDITIONING RESEARCH	10.1519/JSC.0b013e3181dc4255	2010	Stodden, DF and Galitski, HM. Longitudinal effects of a collegiate strength and conditioning program in American football. J Strength Cond Res 24(9): 2300-2308, 2010-The purpose of this study was to examine the longitudinal effects of a strength and conditioning program on selected body composition and performance data over 4 consecutive years of training. Body mass, percent body fat, lean body m…
EFFECT OF A CONDITIONING PROGRAM IN PATIENTS TAKING PROPRANOLOL FOR ANGINA-PECTORIS	OBMA, RT; WILSON, PK; GOEBEL, ME; CAMPBELL, DE	CARDIOLOGY	10.1159/000170634	1979
Bull riding: Analysis and application of a specific strength and conditioning program	Barrett, Mark R.; Butterwick, Dale J.; Smith, David J.	STRENGTH AND CONDITIONING JOURNAL	10.1519/1533-4295(2006)28[10:BRAAAO]2.0.CO;2	2006	Because bull riding is one of the most dangerous of extreme sports, it is very important to make efforts to improve the safety and the performance of its participants. A strength and general physical fitness program will better prepare riders for the demands of bull riding. The purpose of this paper is to describe the physiological demands of bull riding and to introduce a periodized strength and…
Physiologic adaptation of an 8-week high school preseason football conditioning program	Spatafora, J; Wyatt, FB; Heimdal, JE	RESEARCH QUARTERLY FOR EXERCISE AND SPORT		2005
Commentary on Stress injury of the lunate in tennis players: a case series and related biomechanical considerations	Maas, Mario	BRITISH JOURNAL OF SPORTS MEDICINE	10.1136/bjsm.2007.041905	2007
Stress injury leading to slipped capital femoral epiphysis in a competitive adolescent tennis player: A case report	Kasper, James C.; Gerhardt, Michael B.; Mandelbaum, Bert R.	CLINICAL JOURNAL OF SPORT MEDICINE	10.1097/JSM.0b013e31802b4fb6	2007
Relaciones entre estrés psicosocial y lesiones deportivas en tenistas	OLMEDILLA ZAFRA, AURELIO; PRIETO ANDREU, JOEL M; BLAS REDONDO, AMADOR	Universitas Psychologica		2011	The purpose of this study was to assess the perceived social stress and its relation to sports injuries in tennis players. Sixty-three male tennis players, with a mean age of 31.62 years (SD = 8.93), Sports Clubs belonging to the Province of Alicante (Spain) completed instruments of psychosocial stress and injuries sustained during the previous year the assessment. The results indicate that life …
Review of tennis serve motion analysis and the biomechanics of three serve types with implications for injury	Abrams, Geoffrey D.; Sheets, Alison L.; Andriacchi, Thomas P.; Safran, Marc R.	SPORTS BIOMECHANICS	10.1080/14763141.2011.629302	2011	The tennis serve has the potential for musculoskeletal injury as it is an overhead motion and is performed repetitively during play. Early studies evaluating the biomechanics and injury potential of the tennis serve utilized skin-based marker technologies; however, markerless motion measurement systems have recently become available and have obviated some of the problems associated with the marke…
A PHYSICAL CONDITIONING PROGRAM DOES NOT ALTER FIBRINOGEN CONCENTRATION IN YOUNG HEALTHY-SUBJECTS	ELSAYED, MS; DAVIES, B	MEDICINE & SCIENCE IN SPORTS & EXERCISE		1995	Twenty five subjects were divided into experimental (N = 13, 7 male and 6 female, age 32.1 +/- 6.4 yr) and control groups (N = 12, 6 male and 6 female, age 33.4 +/- 5.4 yr) in order to examine the effect of a conditioning program on fibrinogen concentration. Before and after conditioning, VO2max was determined in all subjects. The experimental group (E) exercised for 30 min, 3 d . wk(-1) for 12 w…
Reproductive parameters of breeding stallions in response to a moderate physical conditioning program	Taylor, MJ; Evans, JW; Householder, DD; Potter, GD; Varner, DD	PROCEEDINGS OF THE FIFTEENTH EQUINE NUTRITION & PHYSIOLOGY SYMPOSIUM		1997	Five breeding stallions, age 7 to 11 years, were kept in confinement (stalls) with no exercise for an initial period of 60 days. A ten-day daily sperm output (DSO) determination was performed immediately before (pre-EP) and after (post-EP) an 8 wk forced exercise period (EP). Blood was collected hourly for a 6 h period the day prior to and the day after the end of the 8 wk EP. The exercise protoc…
INJURY PREVENTION & PERFORMANCE ENHANCEMENT A Three-Week Conditioning Program for Improved Golf Performance	Chen, Bob; Lam, W. K.; Mok, Damon; Yeung, Frankie; Hung, Joe	ATHLETIC THERAPY TODAY	10.1123/att.15.4.22	2010
The effect Kim's body conditioning program for Dance injury and relapse prevention	Kim，Yang-Keun	Official Journal of the Koeran Society of Dance Science		2009	The purpose of this study was investigating about previously injured dancers' execution of movements and comfortableness after Kim's body conditioning program. 31 participants joined the six weeks of ADF of the year 2007 after undergoing Kim's body conditioning program. Contents of research were examined by three dance expertise, one medical doctor, and one research expertise. Frequency of descri…
THE EFFECTS OF A STRENUOUS PHYSICAL CONDITIONING PROGRAM ON CORONARY RISKFACTORS IN MEN	GARRETT, HUBERTLEON			1965
The Case Study of Self-Confidence Improvement for Middle School Tennis Athlete with Injuries through Sport Psychology Counseling	Park, Hye-Ju; Kim, Sungwoon; 문두환	SECONDARY EDUCATION RESEARCH		2008	The purpose of this study was to apply sports psychology counseling to a young tennis athlete(n=1) who had loss of confidence through injury and to examine recovery process. Counseling was conducted once a week for ten weeks, in 60 minutes sessions. Counseling theories were used REBT of Ellis together with client-centered of Rogers by four stage of Petipas and Danish's psychological treatment. Al…
Effect of a low-intensity endurance conditioning program on strength-trained human skeletal muscle	Huber, Fritz Godfrey			1991
MUSCULAR, RESPIRATORY AND CARDIOVASCULAR-RESPONSES OF QUADRIPLEGIC PERSONS TO AN FES BICYCLE ERGOMETER CONDITIONING PROGRAM	PHILLIPS, CA; DANOPULOS, D; KEZDI, P; HENDERSHOT, D	INTERNATIONAL JOURNAL OF REHABILITATION RESEARCH	10.1097/00004356-198906000-00003	1989
DIMINISHED PRODUCER PARTICIPATION IN AN AVERSIVE-CONDITIONING PROGRAM TO REDUCE COYOTE PREDATION ON SHEEP	CONOVER, MR; KESSLER, KK	WILDLIFE SOCIETY BULLETIN		1994
The Effect of Off-season Conditioning-program Participation for 12weeks on Anaerobic Exercise Ability	Kang, Hi-Sung; 이용	Journal of Sport and Leisure Studies		2012	The purpose of this study is provision of basic data which is for playing ability of non-professional player. This study was implemented with twelve undergraduate students who are non-professional basketball-club player. They are divided into two teams which are training part(n=6) and un-training part(n=6). This study was investigated change in the part and difference of each part by participatio…
THE EFFECTS OF A CARDIOVASCULAR CONDITIONING PROGRAM ON SELECTED PSYCHOLOGICAL RESPONSES OF COLLEGE MALES.	DAVIS, MICHAELWILLIAM			1970
Performance changes following a field conditioning program in junior and senior rugby league players	Gabbett, TJ	JOURNAL OF STRENGTH AND CONDITIONING RESEARCH		2006	This study investigated training loads, injury rates, and physical performance changes associated with a field conditioning program in junior and senior rugby league players. Thirty-six junior (16.9 [95% confidence interval: 16.7-17.1] years) and 41 senior (25.5 [23.6-27.3] years) rugby league players participated in a 14-week pre-season training program that included 2 field training sessions ea…
The Effect of a Cyclic Variable Altitude Conditioning Program on Arterial Oxygen Saturation Acclimation	Hetzler, Ronald K.; Sargent, Ryan W.; Kimura, Iris F.; Burgess, Lawrence; LaBotz, Michelle; Nichols, Andrew; Nakasone, Kenneth	MEDICINE AND SCIENCE IN SPORTS AND EXERCISE	10.1249/00005768-200605001-02194	2006
DESCRIPTION AND EVALUATION OF JOY, A PHYSICAL CONDITIONING PROGRAM FOR WOMEN (AEROBICS, DANCE, FITNESS)	KENNEDY, BARBARA ANN			1984
THE EFFECTS OF AN AEROBIC CONDITIONING PROGRAM ON REACTION TIMES OF OLDER SEDENTARY ADULTS	RUSSELL, EWAN M.			1982
[Osteomyoarticular injuries in a physical conditioning program].	Battistella, L R; Shinzato, G T; Kiss, H C; Santomauro, A C; Yazbek, P	Revista do Hospital das Clinicas		1993	From the follow-up of one hundred and thirty patients in a physical conditioning program during the period of one year, partially disabling lesions with preliminary complaints were observed at the beginning of the program in thirteen patients, and lesions during the development of the program were observed in nineteen patients. Within the first group, four patients had to quit the program, two te…
THE EFFECT OF A PHYSICAL CONDITIONING PROGRAM ON PATIENTS WITH MITRAL VALVE PROLAPSE SYNDROME	ALEXANDER, LORIANN			1980
Ultrasound assessment of asymmetric hypertrophy of the rectus abdominis muscle and prevalence of associated injury in professional tennis players	Balius, Ramon; Pedret, Carles; Galilea, Piero; Idoate, Fernando; Ruiz-Cotorro, Angel	SKELETAL RADIOLOGY	10.1007/s00256-012-1429-y	2012	To assess rectus abdominis (RA) thickness and injury prevalence using ultrasound in a group of professional tennis players. Observations with regard to muscle fiber repair is described. We likewise studied the potential link between RA volume asymmetry and the risk of muscle strain.The degree of asymmetry between the different RA slices was assessed using ultrasound in 61 professional tennis play…
A theoretical model for treatment of soft tissue injuries: Treatment of an ankle sprain in a college tennis player	Gemmell, H; Hayes, B; Conway, M	JOURNAL OF MANIPULATIVE AND PHYSIOLOGICAL THERAPEUTICS	10.1016/j.jmpt.2005.03.004	2005	Objective: To present theories of manual treatment approaches to soft tissue injuries using an example case report.Clinical Features: A college tennis player with an ankle sprain for 6 weeks, not responding to standard treatment, was unable to play tennis or compete in tournaments.Intervention and outcome: Soft tissue treatment was applied to the ankle for 2 visits. The patient experienced comple…
EFFECT OF A PHYSICAL CONDITIONING PROGRAM UPON LEFT-VENTRICULAR EJECTION FRACTIONS DETERMINED SERIALLY BY A NON-INVASIVE TECHNIQUE	SHEPS, DS; GOTTLIEB, S; ERNST, JC; KALLOS, N; BRIESE, FW; GARCIA, E; MYERBURG, RJ; CASTELLANOS, A	CARDIOLOGY	10.1159/000170623	1979
DIFFERENCES BETWEEN A SUPERVISED AND INDEPENDENT STRENGTH AND CONDITIONING PROGRAM WITH CHRONIC LOW-BACK SYNDROMES	REILLY, K; LOVEJOY, B; WILLIAMS, R; ROTH, H	JOURNAL OF OCCUPATIONAL AND ENVIRONMENTAL MEDICINE	10.1097/00043764-198906000-00012	1989
Effects of a minimal time conditioning program upon selected motor fitness measures of college men.	DEVRIES, H A; BARTLETT, K T	Journal of the Association for Physical and Mental Rehabilitation		1962
Effect of protein supplementation during a 6-month strength and conditioning program on muscular strength	Vukovich, MD; Tausz, SM; Ballard, TL; Stevermer, CL; Gerlach, AM; VanderWeerd, MK; Binkley, TL; Specker, BL	MEDICINE AND SCIENCE IN SPORTS AND EXERCISE	10.1097/00005768-200405001-00927	2004
MENSTRUAL FUNCTION IN PERI-MENOPAUSAL WOMEN AS A RESULT OF A MODERATE INTENSITY CONDITIONING PROGRAM	WALLACE, JP; HODGSON, JL	INTERNATIONAL JOURNAL OF SPORTS MEDICINE		1982
Effects of a weight training conditioning program on the self-concepts of selected male students	Gysin, Oliver John			1989
18-MONTH FOLLOW-UP OF PARTICIPANTS IN A PHYSICAL CONDITIONING PROGRAM FOR MIDDLE-AGED WOMEN	MACKEEN, PC; FRANKLIN, BA; BUSKIRK, ER	MEDICINE AND SCIENCE IN SPORTS AND EXERCISE		1978
The influence of a physical conditioning program on the transient electrocardiographic changes induced by exercise	Cochran, Leroy Braxton			1950
Canine Home Environment Acclimation Program: A Conditioning Program to Better Prepare Research Dogs for Adoption	Wheatley, J. L.; Jeans, G. L.; Corcoran, K. D.; Fix, A. S.	JOURNAL OF THE AMERICAN ASSOCIATION FOR LABORATORY ANIMAL SCIENCE		2008
Effect of a Workplace-Based Work-Conditioning Program on Management of Work-Related Musculoskeletal Disorders	Kim, Su jung; Kim, Sihyun; Kwon, Oh Yun; 이원휘; 하성민; 박규남; 정성대; 신헌석	Physical Therapy Korea		2010	The purpose of this study was to investigate the effects of a workplace-based work-conditioning program (WCP) on the management of work-related musculoskeletal disorders (WRMDs) in an automobile-parts manufacturing company. In total, 1,110 subjects with WRMDs participated in workplace-based WCP emphasizing function-centered management and ergonomics. We investigated the incidence of WRMDs variabl…
Exercise dynamometer for physical conditioning program comprises source circuit for providing electrical energy to machine to produce motoring torque	BOYD R L
A simulation of muscle force and internal kinematics of extensor carpi radialis brevis during backhand tennis stroke: implications for injury	Riek, S; Chapman, AE; Milner, T	CLINICAL BIOMECHANICS	10.1016/S0268-0033(98)90097-3	1999	Objective. The purpose of this work was use a computer simulation of the action of extensor carpi radialis brevis during a typical backhand tennis stroke of novice and advance players to examine a potential mechanism of injury.Design. This study uses established kinematic data in conjunction with a computer model to give a time varying description of muscle force and length changes.Background. La…
The effect of protein supplementation during a six-month strength and conditioning program on body composition	Ballard, TL; Binkley, TL; Stevermer, CL; Tausz, SM; Gerlach, AM; VanderWeerd, MK; Specker, BL; Vukovich, MD	MEDICINE AND SCIENCE IN SPORTS AND EXERCISE	10.1249/00005768-200405001-01551	2004
Microcomputer timer, for air conditioner, is integrated with air conditioning program corresponding to physiology rhythm and air temperature variation, under summer sleep					NOVELTY - The air conditioning program corresponding to physiology rhythm and air temperature variation under summer sleep, is integrated in the microcomputer timer. USE - For air conditioners. ADVANTAGE - Eliminates lack-of-sleep and maintains health in summer.
Integrating High-Speed Treadmills Into a Traditional Strength and Conditioning Program for Speed and Power Sports	Hauschildt, Mitchell D.	STRENGTH AND CONDITIONING JOURNAL	10.1519/SSC.0b013e3181caddd9	2010	High-speed treadmills have become valuable tools for increasing speed and sports performance over the past 2 decades. Traditionally, they have been part of narrowly focused clinic-based programs designed to increase speed solely with the use of technology. This has led to questions about surface transfer, high injury rates, and how this technology fits into a comprehensive strength and conditioni…
A randomized trial of a physical conditioning program to enhance the driving performance of older persons	Marottoli, Richard A.; Allore, Heather; Araujo, Katy L. B.; Iannone, Lynne P.; Acampora, Denise; Gottschalk, Margaret; Charpentier, Peter; Kasl, Stanislav; Peduzzi, Peter	JOURNAL OF GENERAL INTERNAL MEDICINE	10.1007/s11606-007-0134-3	2007	Background: As the number of older drivers increases, concern has been raised about the potential safety implications. Flexibility, coordination, and speed of movement have been associated with older drivers' on road performance.Objective: To determine whether a multicomponent physical conditioning program targeted to axial and extremity flexibility, coordination, and speed of movement could impr…
Clinical aviation medicine: a physical-conditioning program for cardiac patients--a progress report. AM 66-21.	Naughton, J; Lategola, M T; Shanbour, K	AM [reports]. United States. Office of Aviation Medicine		1966
EFFECTIVENESS OF STEADY WEIGHT-LOSS THROUGH A COMBINED DIET AND CONDITIONING PROGRAM FOR OBESE PROTO-DIABETICS	ZANDER, E; SCHULZ, B; HANSEL, H; RJASANOWSKI, I	ENDOKRINOLOGIE		1978
EFFECT OF AN OUTPATIENT EXERCISE CONDITIONING PROGRAM ON SLEEP AND MOOD IN CORONARY-ARTERY BYPASS PATIENTS	NELSON, D; LAWSON, L; GALE, M; CARLSON, E; WALKER, M	CIRCULATION		1983
Effect of protein supplementation during a 6 month strength & conditioning program on markers of bone turnover	Stevermer, CL; Ballard, TP; Specker, BL; Vukovich, MD	FASEB JOURNAL		2004
Physiologic status at 1-year follow-up of obese women engaged in a supervised conditioning program.	Tanaka, K; Nakadomo, F; Kitao, H; Watanabe, H; Sumida, S	The Annals of physiological anthropology = Seiri Jinruigaku Kenkyukai kaishi		1991	A follow-up study was conducted to re-evaluate a group of obese middle-aged women (n = 13), eight of whom had completed an 18-wk supervised (3 d/wk) plus unsupervised (2 d/wk) conditioning intervention program (at least 90 min per day) as the exercise plus diet group; while five of the remainder served as the control group. Each session had included a 25- to 45-min jog/run at intensities between …
Comparison of Heart Rate Response to Tennis Activity Between Persons With and Without Spinal Cord Injuries: Implications for a Training Threshold	Barfield, J. P.; Malone, Laurie A.; Coleman, Tristica A.	RESEARCH QUARTERLY FOR EXERCISE AND SPORT	10.5641/027013609X13087704027670	2009	The purpose of this study was to evaluate the ability of individuals with spinal cord injury (SCI) to reach a training threshold during on-court spoil activity. Monitors collected heart rate (HR) data every 5 s for 11 wheelchair tennis players (WO) with low paraplegia and 11 able-bodied controls matched on experience and skill Level (ABT). Average HR was determined for time spent in practice (e.g…
EFFECT OF A PHYSICAL CONDITIONING PROGRAM IN RESPIRATORY DRIVE	BRADLEY, BL; MESTAS, J; FORMAN, J; UNGER, K	CLINICAL RESEARCH		1979
A school district-wide strength and conditioning program: A growing community offering for fitness and athletic development	McFarland, JE; Bloom, J	STRENGTH AND CONDITIONING JOURNAL		2005	A high school-based strength and conditioning program can accomplish more than just training athletes. This column illustrates how one school developed programs for elementary and junior high students and faculty members, in addition to athletes, and developed research and internship partnerships with a local college.
Effect of Conditioning Program on Collegiate Baseball Players(Pitcher, In-fielder, and Out-fielder) in Off-season	Lee，Woon-yong; 홍상민	Journal of Coaching Development		2011	The purpose of this study was to examine the effect of 10 weeks conditioning program on physical fitness in collegiate baseball player in off-season and to provide a exercise prescription program for pitcher, in-fielder, and out-fielder. Thirty eight collegiate men who had participated in this study and they were assigned three groups (Pitcher : n=14, 20.35±1.15 yrs, 179.90±4.87cm,81.40±7.99kg, 2…
The effects of a physical conditioning program on the physical fitness and self-concept of elderly women	Stefani, Ulrike			1988
TENNIS INJURIES: SUBJECTIVE AWARENESS ON THE IMPORTANCE OF CAUSAL FACTORS	Olmedilla Zafra, A.; Prieto Andreu, J. M.; Blas Redondo, A.	REVISTA INTERNACIONAL DE MEDICINA Y CIENCIAS DE LA ACTIVIDAD FISICA Y DEL DEPORTE		2010	The purpose of this study is to ascertain the importance attached by the players to factors that may cause sports injuries, in terms of being or not being injured. The sample consisted of 63 male tennis players with a mean age of 31.62 years (SD 8.93). The questionnaire used to assess the perception of the degree of importance of different factors as causes of injury. The results indicate that th…
AN INSTRUCTIONAL FILM ON THE EXECUTION OF A YEAR-ROUND PHYSICAL CONDITIONING PROGRAM FOR HIGH SCHOOL FOOTBALL.	CASPER, ROBERTLEE			1973
A STRENGTH AND CONDITIONING PROGRAM FOR HIGH SCHOOL FOOTBALL ATHLETES (INSTRUCTIONAL MANUAL, FIELD TESTING, COACH, EVALUATION, INDIVIDUAL)	WEEKS, STEVENJ.			1986
RADIOGRAPHIC ASSESSMENTS OF BONE DENSITY IN CARDIAC-PRONE ADULTS PARTICIPATING IN A 12-MONTH PHYSICAL CONDITIONING PROGRAM	PRICE, SANDRA			1980
Management of a rhinoceros medical problem without behavioral conditioning and the subsequent development of a conditioning program	Fitzgerald, L; Piazza, J; Elam, C; Smith, B	PROCEEDINGS OF THE 24TH NATIONAL CONFERENCE OF THE AMERICAN ASSOCIATION OF ZOO KEEPERS, INC.: CONSERVATION IS AN ATTITUDE		1998
EFFECTS OF A NINE-WEEK PHYSICAL CONDITIONING PROGRAM UPON THE BODY COMPOSITION OF OBESE AND LEAN INDIVIDUALS	BOILEAU, RICHARD A.			1969
THE EFFECT OF A CONDITIONING PROGRAM ON BACCALAUREATE NURSING STUDENTS' STRENGTH, FLEXIBILITY, BODY MECHANICS AND PSYCHOLOGICAL STRESS	ERICKSON, VICTORIA			1987
PSYCHOLOGICAL CORRELATES OF PERFORMANCE IN FEMALE ATHLETES DURING A 12-WEEK OFF-SEASON STRENGTH AND CONDITIONING PROGRAM	Jones, Margaret T.; Matthews, Tracey D.; Murray, Mimi; Van Raalte, Judy; Jensen, Barbara E.	JOURNAL OF STRENGTH AND CONDITIONING RESEARCH	10.1519/JSC.0b013e3181cc23c3	2010	Jones, MT, Matthews, TD, Murray, M, Van Raalte, J, and Jensen, BE. Psychological correlates of performance in female athletes during a 12-week off-season strength and conditioning program. J Strength Cond Res 24(3): 619-628, 2010-Examination of the relationship between performance testing and psychological measures before and after a 12-week strength and conditioning program was the study's purpo…
The effects of a lumbopelvic hip complex conditioning program on dynamic knee valgus in female tennis players	Roling, Katelyn Marie			2011
Effects of an 8 week physical conditioning program on signs and symptoms of chronic arthritis ih children.	Klepper, S; Effgen, S; Athreva, B; Rose, C; Goldsmith, D; Singsen, B	ARTHRITIS AND RHEUMATISM		1996
THE EFFECTS OF A 16 WEEK AEROBIC CONDITIONING PROGRAM ON SERUM-LIPIDS, LIPOPROTEINS AND CORONARY RISK-FACTORS	MCNAUGHTON, L; DAVIES, P	JOURNAL OF SPORTS MEDICINE AND PHYSICAL FITNESS		1987
RELATIONSHIPS BETWEEN ANTHROPOMETRIC, PHYSIOLOGICAL, BIOCHEMICAL, AND PERSONALITY-VARIABLES BEFORE AND AFTER A 4 MONTH CONDITIONING PROGRAM FOR MIDDLE-AGED MEN	YOUNG, RJ; ISMAIL, AH	JOURNAL OF SPORTS MEDICINE AND PHYSICAL FITNESS		1976
THE INFLUENCE OF A 12-WEEK CONDITIONING PROGRAM ON GROWTH-HORMONE AND SOMATOMEDIN-C CONCENTRATIONS IN OBESE MALES	KINARD, JD; BAZZARRE, TL; EVANS, BW; YUHAS, JA	MEDICINE AND SCIENCE IN SPORTS AND EXERCISE	10.1249/00005768-198315020-00035	1983
Effects of an eight-week physical conditioning program on disease signs and symptoms in children with chronic arthritis	Klepper, SE	ARTHRITIS CARE & RESEARCH	10.1002/1529-0131(199902)12:1<52::AID-ART9>3.0.CO;2-X	1999	Objective. To investigate the effects of an 8-week, 24-session weight-bearing physical conditioning program on disease signs and symptoms in children with chronic arthritis.Methods. In a within-subjects, repeated measures design, 25 subjects, ages 8-17 years, with chronic polyarticular juvenile rheumatoid arthritis (JRA), were assessed at study entry, after an 8-week control period, and after an …
EFFECTS OF A PHYSICAL CONDITIONING PROGRAM ON ASTHMATIC-PATIENTS	ROBINSON, DM; EGGLESTONE, DM; HILL, PM; REA, HH; RICHARDS, GN; ROBINSON, SM	NEW ZEALAND MEDICAL JOURNAL		1992	Aims: to determine whether moderate/severe asthmatics can improve their physical fitness using standard commercial gymnasium fitness programmes and to examine the effect on their asthma.Methods: eight moderate to severe asthmatics and seven nonasthmatic controls were tested before and after 12 weeks indoor circuit training at a commercial gymnasium. The aerobic fitness of both groups was assessed…
THE RELATIONSHIPS AMONG PHYSICAL FITNESS AND AUDIOMETRIC VARIABLES AND THE EFFECT OF A CONDITIONING PROGRAM UPON SUCH VARIABLES	TOLSON, HOMER			1968
Effect of protein supplementation during a 6-month strength and conditioning program on areal and volumetric bone parameters	Ballard, Tasha L. P.; Specker, Bonny L.; Binkley, Teresa L.; Vukovich, Matthew D.	BONE	10.1016/j.bone.2005.10.020	2006	Background: Skeletal loading and proper nutrition are necessary for optimal bone health. The appropriate amount of dietary protein to maximize skeletal health, however, is under constant debate.Objective: To determine if 6 months of protein supplementation in conjunction with a strength and conditioning training program improves a real and volumetric bone mineral density (BMD).Design: Fifty-two a…
Effects of a supervised physical conditioning program on functional capacity, pain and quality of life in individuals with fibromyalgia	Battistella, L. R.; Sabbag, L. M. S.; Pastore, C. A.; Yazbek, P., Jr.; Miyazaki, M. H.; Goncalves, A.; Kaziyama, H. H. S.	PROCEEDINGS OF THE 4TH WORLD CONGRESS OF THE INTERNATIONAL SOCIETY OF PHYSICAL AND REHABILITATION MEDICINE		2007	Introduction: This study aimed to assess the effect of a supervised physical conditioning (SPC) program on functional capacity, pain and quality of life in fibromyalgia patients. Materials and Methods: 18 women with FM performed one year of a SPC. Patients underwent initial and quarterly cardiopulmonary exercise testing, examinations with pressure algometer and interview using the Medical Outcome…
EFFECTS OF A PEER-MEDIATED AEROBIC CONDITIONING PROGRAM ON FITNESS MEASURES WITH CHILDREN WHO HAVE MODERATE AND SEVERE DISABILITIES	HALLE, JW; GABLERHALLE, D; BEMBEN, DA	JOURNAL OF THE ASSOCIATION FOR PERSONS WITH SEVERE HANDICAPS	10.1177/154079698901400105	1989
The effect of a specific running conditioning program on the performance of an aerobic and an anaerobic skating test	Munro, Robert Alexander			1977
Response And Recovery Of Heart Rate In Collegiate Basketball Players Before And After An Intensive Four Week Conditioning Program	Ross, James H.	MEDICINE AND SCIENCE IN SPORTS AND EXERCISE	10.1097/00005768-200505001-00443	2005
THE EFFECT OF A PHYSICAL CONDITIONING PROGRAM ON PHYSICAL FITNESS AND HEALTH LOCUS OF CONTROL AMONG ADOLESCENT SUBSTANCE ABUSERS	OWEN, GUY MADISON			1982
THE EFFECTS OF A SYSTEMATIC PHYSICAL CONDITIONING PROGRAM WITH AND WITHOUT ACCLIMATIZATION TREATMENTS ON PERFORMANCE IN A HOT ENVIRONMENT.	PECHINSKI, JOSEPHMICHAEL			1974
Analysis of the Effectiveness of a Preseason Strength and Conditioning Program for Collegiate Men's and Women's Lacrosse	Randolph, Aaron Michael			2012
Influence of a twelve-month conditioning program on physical growth, serum hormones, and neuromuscular performance of peripubertal male fencers	Tsolakis, Charilaos K.; Bogdanis, Gregory C.; Vagenas, George K.; Dessypris, Athanasions G.	JOURNAL OF STRENGTH AND CONDITIONING RESEARCH		2006	This study examined the effects of a typical fencing training program on selected hormones, neuromuscular performance, and anthropometric parameters in peripubertal boys. Two sets of measurements, before training and after 12 months of training, were performed on 2 groups of 11- to 13-year-old boys. One group consisted of fencers (n = 8), who trained regularly for the 12-month period, and the oth…
THE EFFECTS OF AN EXERCISE CONDITIONING PROGRAM ON REDUCING THE STRESS RESPONSE IN NURSES (BRAIN AMINES, MHPG, ANXIETY, DEPRESSION)	WILSON, LORRAINE FERN MCCARTY			1985
THE EFFECTS OF A 9-WEEK CONDITIONING PROGRAM ON SLOW WAVE SLEEP AND MOOD STATES OF PHYSICALLY INACTIVE WOMEN	JENNINGS, SUSAN EDWARDS			1981
INFLUENCE OF ELEVATION OF ORIGIN RATE OF ASCENT AND A PHYSICAL CONDITIONING PROGRAM ON SYMPTOMS OF ACUTE MOUNTAIN SICKNESS	HANSEN, JE; HARRIS, CW; EVANS, WO	MILITARY MEDICINE	10.1093/milmed/132.8.585	1967
PROGRESSIVE EXERCISE TESTING IN CLOSED HEAD-INJURED SUBJECTS - COMPARISON OF EXERCISE APPARATUS IN ASSESSMENT OF A PHYSICAL CONDITIONING PROGRAM	HUNTER, M; TOMBERLIN, J; KIRKIKIS, C; KUNA, ST	PHYSICAL THERAPY	10.1093/ptj/70.6.363	1990
THE EFFECTS OF PHYSICAL CONDITIONING PROGRAM ON SELECTED PHYSIOLOGICAL VARIABLES OF COLLEGE AGE WOMEN GYMNASTS (EXERCISE, FITNESS, TRAINING PROGRAM)	SALIH, KAMIL AM			1984
Effects of a peer-mediated aerobic conditioning program on fitness levels of youth with mental retardation: Two systematic replications	Halle, JW; Galber-Halle, D; Chung, YB	MENTAL RETARDATION	10.1352/0047-6765(1999)037<0435:EOAPAC>2.0.CO;2	1999	The generality of a peer mediated exercise program designed to enhance aerobic fitness of 17 children with moderate and severe cognitive disabilities was evaluated. Two systematic replications of the program were con ducted. Participants' ages, disability levels, and school settings varied. Target participants were paired with peers without disabilities. These students encouraged their peers to m…
A COMPARISON OF INJURIES AND REASONS FOR OCCURRENCE IN TABLE TENNIS BETWEEN EGYPTIAN AND FOREIGN PLAYERS PARTICIPATING IN ITTF WORLD JUNIOR CHAMPIONSHIP 2006 IN EGYPT	Ahmed, Omran A.; Ahmed, Salem S.	PROCEEDINGS BOOK OF THE 10TH ANNIVERSARY ITTF SPORTS SCIENCE CONGRESS		2007	This study aims for the determination of the types of injuries in table tennis and the organs that are mostly affected as well as the reasons of occurrence for Egyptian players, and comparing them to players of other national teams participating in the TT world cup for juniors 2006 in Egypt.The sample of the study included (128) players divided into (54) Egyptians and (74) representing other nati…
[Cardiorespiratory evaluation in sedentary subjects during a physical conditioning program].	Lima, E G; do Nascimento, L M; Busatto, V C; Rocha, R C	Arquivos brasileiros de cardiologia		1983
A MANUAL IN THE ORGANIZATION AND CONDUCT OF A CONDITIONING PROGRAM FOR PHYSICAL AND MILITARY FITNESS AND FOR COMBAT TRAINING	D'ELISCU, FRANCOIS			1944
THE ANAEROBIC ENDURANCE OF ELITE SOCCER PLAYERS IMPROVED AFTER A HIGH-INTENSITY TRAINING INTERVENTION IN THE 8-WEEK CONDITIONING PROGRAM	Sporis, Goran; Ruzic, Lana; Leko, Goran	JOURNAL OF STRENGTH AND CONDITIONING RESEARCH	10.1519/JSC.0b013e3181660401	2008	The purpose of this study was to evaluate changes in anaerobic endurance in elite First-league soccer players throughout 2 consecutive seasons, in 2 phases, with and without high-intensity situational drills. Eighteen soccer players were tested before and after the 8-week summer conditioning and again in the next season. The measured variables included 300-yard shuttle run test, maximal heart rat…
Stop elbow pain and stay in the game. Physical conditioning and good playing technique and equipment can prevent golf elbow, tennis elbow, and similar overuse injuries.	[Anonymous]	Harvard men's health watch		2012
Exploração de fatores de risco para lesões desportivas em atletas de tênis de mesa	Shimazaki, Tamlyn; Almeida, Eliezer de; Vanderlei, Franciele Marques; Cintra Filho, Dino de Aguiar; Vanderlei, Luiz Carlos Marques; Pastre, Carlos Marcelo; Bastos, Fabio Nascimento	Fisioterapia e Pesquisa		2012	The practice of table tennis requires numerous dynamic actions which could conduce to athletic injuries. Due to the shortage of studies on this modality, there is important to know inherent factors to athletic injuries for a preventive patterns subsequent formulation. The objective of this study was to explore the risk factors to athletic injuries in table tennis players. For that, there were eva…
The effects of a 12 week aerobic bench stepping conditioning program on cardiorespiratory fitness and muscular leg strength in college women	Schoff, Sharon Lee			1991
Effects of cessation of a structured and supervised exercise conditioning program on lean mass and muscle strength in severely burned children	Suman, Oscar E.; Herndon, David N.	ARCHIVES OF PHYSICAL MEDICINE AND REHABILITATION	10.1016/j.apmr.2007.09.002	2007	Objective: To determine whether the benefits of exercise by burned children are maintained 3 months after the exercise program is concluded.Design: Randomized, controlled prospective study.Setting: Pediatric bum hospital.Participants: Twenty severely burned children with a 40% or greater total body surface area bum, with main outcome measures completed before exercise training, immediately after …
CHANGES IN MENSTRUAL FUNCTION, CLIMACTERIC SYNDROME, AND SERUM CONCENTRATIONS OF SEX-HORMONES IN PREMENOPAUSAL AND POST-MENOPAUSAL WOMEN FOLLOWING A MODERATE INTENSITY CONDITIONING PROGRAM	WALLACE, JP; LOVELL, S; TALANO, C; WEBB, ML; HODGSON, JL	MEDICINE AND SCIENCE IN SPORTS AND EXERCISE	10.1249/00005768-198202000-00250	1982
Shortboard performance surfing: A qualitative assessment of maneuvers and a sample periodized strength and conditioning program in and out of the water	Everline, Clayton	STRENGTH AND CONDITIONING JOURNAL	10.1519/1533-4295(2007)29[32:SPSAQA]2.0.CO;2	2007	Surfing can be defined as a risk sport due to several variables including but not limited to currents, wave force, water aspiration, and collisions with equipment, rocks, coral reefs,and other surfers. It is essential for surfers, both novice and elite, to have a significant base of paddling strength, balance, and general physical fitness in order to meet the demands of an unpredictable oceanic e…
New research demonstrates improved mare colostrum quality through targeted nutrition - Study finds that feeding SUCCEED Digestive Conditioning Program boosts immunity in mares	[Anonymous]	JOURNAL OF EQUINE VETERINARY SCIENCE		2006
The effect of protein supplementation on plasma insulin-like growth factor-I (IGF-I) levels during a 6-month strength and conditioning program	Ballard, TP; Clapper, JA; Specker, BL; Vukovich, MD	FASEB JOURNAL		2004
EFFECTS OF A 12-WEEK PHYSICAL CONDITIONING PROGRAM ON CARDIORESPIRATORY FUNCTION, BODY COMPOSITION, AND SERUM LIPIDS OF NORMAL AND OBESE MIDDLE-AGED WOMEN.	FRANKLIN, BARRY ALLAN			1976
The effect of applying mental skill training to reality therapy counseling on performance and self-confidence recovery of middle school tennis athlete with sports injuries: single subject case study	Kim, Sungwoon; 박혜주	Korean Journal of Sport Studies		2009	William Glasser's reality therapy counseling explores the wants and needs of the individual which in turn helped to control effectively their lives. Recently, reality therapy widely applied on sports setting by psychologists. At here and now, client recognize a responsibility theirselves and can choice more efficient lives. This indicates that reality therapy can suits for athlete as well. Specif…
BODY-COMPOSITION EFFECTS OF A 12-WEEK PHYSICAL CONDITIONING PROGRAM FOR NORMAL AND OBESE MIDDLE-AGED WOMEN, AND STATUS AT 18-MONTH FOLLOW-UP	FRANKLIN, BA; MACKEEN, PC; BUSKIRK, ER	INTERNATIONAL JOURNAL OF OBESITY		1978
Attitude and agility scores of co -occurring and single sport high school girl volleyball players following completion of an invitational summer strength and conditioning program	Toczek, Joseph J.			2009
Effect of protein supplementation during a 6-mo strength and conditioning program on insulin-like growth factor I and markers of bone turnover in young adults	Ballard, TLP; Clapper, JA; Specker, BL; Binkley, TL; Vukovich, MD	AMERICAN JOURNAL OF CLINICAL NUTRITION		2005	Background: Exercise is beneficial for bone when adequate nutrition is provided. The role of protein consumption in bone health, however, is controversial.Objective: The objective was to ascertain the effect of high protein intake on insulin-like growth factor I (IGF-I) and markers of bone turnover during 6 mo of exercise training.Design: Fifty-one subjects aged 18-25 y (28 men, 23 women) receive…
ENHANCING THE AEROBIC FITNESS OF INDIVIDUALS WITH MODERATE AND SEVERE DISABILITIES - A PEER-MEDIATED AEROBIC CONDITIONING PROGRAM - HALLE,J, GABLERHALLE,D, MCKEE,M, BANE,S, BOYER,T	FERRO, J; DUNLAP, G	JOURNAL OF THE ASSOCIATION FOR PERSONS WITH SEVERE HANDICAPS	10.1177/154079699201700310	1992
ENHANCING THE AEROBIC FITNESS OF INDIVIDUALS WITH MODERATE AND SEVERE DISABILITIES - A PEER-MEDIATED AEROBIC CONDITIONING PROGRAM - HALLE,JW, GABLERHALLE,D, MCKEE,M, BANE,S, BOYER,T	LAVAY, B	EDUCATION AND TRAINING IN MENTAL RETARDATION AND DEVELOPMENTAL DISABILITIES		1993
Effects of an eight -week conditioning program on improving fitness, club head speed, and perceptions of fitness and golf -related ability in older, male recreational golfers aged 55–79 years	Thompson, Christian John			2001
Effect of protein supplementation during a 6-mo strength and conditioning program on insulin-like growth factor I and markers of bone turnover in young adults (vol 81, pg 1442, 2005)	Ballard, TLP; Clapper, JA; Specker, BL; Binkley, TL; Vukovich, MD	AMERICAN JOURNAL OF CLINICAL NUTRITION		2006
A STUDY OF THE RELATIONSHIPS AMONG SELF-CONCEPT, MOVEMENT CONCEPT, AND PHYSICAL FITNESS, AND THE EFFECTS OF A PHYSICAL CONDITIONING PROGRAM AND A SPORTS - SKILL PROGRAM UPON SELF-CONCEPT AND MOVEMENT CONCEPT	JOHNSTON, BOWERLYTTLETON			1969
The role of and possibilities for physical conditioning programmes in the rehabilitation of traumatically brain-injured persons.	Sullivan, S J; Richer, E; Laurent, F	Brain injury	10.3109/02699059009026194	1990	The development of rehabilitation programmes for traumatically brain-injured persons is a complex and multidisciplinary effort. One aspect of such programmes is the development of physical work capacity via exercise or physical conditioning. This paper reviews literature dealing with the physical work capacity following traumatic brain injury and its responses to training. The incorporation of ph…
ANALYSIS OF A PHYSICAL CONDITIONING PROGRAM IN PATIENTS WITH PREVIOUS MYOCARDIAL-INFARCTION	SPADACCINI, F; PAOLILLO, V; MARRA, S; DEMARCHI, M; BEVILACQUA, R; BONCOMPAGNI, F; LONGO, C; ANGELINO, PF	MINERVA CARDIOANGIOLOGICA		1979
The effects of protein supplementation, during a strength and conditioning program on insulin-like growth factor-I (IGF-I), IGF binding protein-3 (IGFBP -3), markers of bone turnover and bone geometry in 18 to 25 year olds	Ballard, Tasha Luann Phillips			2004
CONTROLLED FIELD STUDY USING LIVE VIRUS VACCINES AND AN ANTISERUM IN A PRECONDITIONING PROGRAM	WOODS, GT; MANSFIELD, ME; KRONE, J	CANADIAN JOURNAL OF COMPARATIVE MEDICINE		1972

## Sheet: PUB MED
Title	Authors	Journal/Book	Publication Year	DOI
Sport-specific conditioning	Kibler WB, Chandler TJ.	Am J Sports Med	1994	10.1177/036354659402200321
Skiing injuries	Hunter RE.	Am J Sports Med	1999	10.1177/03635465990270032101
Musculoskeletal adaptations and injuries due to overtraining	Kibler WB, Chandler TJ, Stracener ES.	Exerc Sport Sci Rev	1992
Exercise training for tennis	Chandler TJ.	Clin Sports Med	1995
Scapulothoracic and scapulohumeral exercises: a narrative review of electromyographic studies	Cricchio M, Frazer C.	J Hand Ther	2011	10.1016/j.jht.2011.06.001
Upper-body strength and power changes during a football season	Hrysomallis C.	J Strength Cond Res	2010	10.1519/JSC.0b013e3181c09c9c
Rehabilitation of the throwing shoulder	Carson WG Jr.	Clin Sports Med	1989
Rowing and sculling and the older athlete	Boland AL, Hosea TM.	Clin Sports Med	1991
Work hardening and work conditioning interventions: do they affect disability?	Lechner DE.	Phys Ther	1994	10.1093/ptj/74.5.471
Fitness evaluations and fitness findings in competitive junior tennis players	Kibler WB, McQueen C, Uhl T.	Clin Sports Med	1988
Physiological and performance changes from the addition of a sprint interval program to wrestling training	Farzad B, Gharakhanlou R, Agha-Alinejad H, Curby DG, Bayati M, Bahraminejad M, Mäestu J.	J Strength Cond Res	2011	10.1519/JSC.0b013e3181fb4a33
Supplements and drugs used to enhance athletic performance	Congeni J, Miller S.	Pediatr Clin North Am	2002	10.1016/s0031-3955(01)00013-x
Vertical jump in female and male basketball players--a review of observational and experimental studies	Ziv G, Lidor R.	J Sci Med Sport	2010	10.1016/j.jsams.2009.02.009
Aerobic exercise training programs for the upper body	Franklin BA.	Med Sci Sports Exerc	1989
Vertical jump in female and male volleyball players: a review of observational and experimental studies	Ziv G, Lidor R.	Scand J Med Sci Sports	2010	10.1111/j.1600-0838.2009.01083.x
Longitudinal effects of a collegiate strength and conditioning program in American football	Stodden DF, Galitski HM.	J Strength Cond Res	2010	10.1519/JSC.0b013e3181dc4255
Walking performance, medical outcomes and patient training in FES of innervated muscles for ambulation by thoracic-level complete paraplegics	Graupe D, Cerrel-Bazo H, Kern H, Carraro U.	Neurol Res	2008	10.1179/174313208X281136
Physiology of aerobic fitness/endurance	Chandler TJ.	Instr Course Lect	1994
Back pain in golf	Hosea TM, Gatt CJ Jr.	Clin Sports Med	1996
Differences between a supervised and independent strength and conditioning program with chronic low back syndromes	Reilly K, Lovejoy B, Williams R, Roth H.	J Occup Med	1989	10.1097/00043764-198906000-00012
Performance changes following a field conditioning program in junior and senior rugby league players	Gabbett TJ.	J Strength Cond Res	2006	10.1519/R-16554.1
Reductions in pre-season training loads reduce training injury rates in rugby league players	Gabbett TJ.	Br J Sports Med	2004	10.1136/bjsm.2003.008391
The effect of whole-body vibration training and conventional strength training on performance measures in female athletes	Jones MT, Parker BM, Cortes N.	J Strength Cond Res	2011	10.1519/JSC.0b013e31822817cf
Cardiac and skeletal muscle adaptations to training in systemic hypertension and effect of beta blockade (metoprolol or propranolol)	Ades PA, Gunther PG, Meyer WL, Gibson TC, Maddalena J, Orfeo T.	Am J Cardiol	1990	10.1016/0002-9149(90)90486-k
Aerobic exercise and the post myocardial infarction patient: a review of the literature	Gassner LA, Dunn S, Piller N.	Heart Lung	2003	10.1016/s0147-9563(03)00039-6
Psychological correlates of performance in female athletes during a 12-week off-season strength and conditioning program	Jones MT, Matthews TD, Murray M, Van Raalte J, Jensen BE.	J Strength Cond Res	2010	10.1519/JSC.0b013e3181cc23c3
Heart-rate response to a conditioning program for young, alcoholic men	McKelvy PL, Stein CA, Bertini AB.	Phys Ther	1980	10.1093/ptj/60.2.184
Effects of an 18-week strength training program on low-handicap golfers' performance	Alvarez M, Sedano S, Cuadrado G, Redondo JC.	J Strength Cond Res	2012	10.1519/JSC.0b013e31822dfa7d
A randomized trial of a physical conditioning program to enhance the driving performance of older persons	Marottoli RA, Allore H, Araujo KL, Iannone LP, Acampora D, Gottschalk M, Charpentier P, Kasl S, Peduzzi P.	J Gen Intern Med	2007	10.1007/s11606-007-0134-3
Suggestions from the field for return to sports participation following anterior cruciate ligament reconstruction: soccer	Bizzini M, Hancock D, Impellizzeri F.	J Orthop Sports Phys Ther	2012	10.2519/jospt.2012.4005
Home-based aerobic conditioning for management of symptoms of fibromyalgia: a pilot study	Harden RN, Song S, Fasen J, Saltz SL, Nampiaparampil D, Vo A, Revivo G.	Pain Med	2012	10.1111/j.1526-4637.2012.01384.x
Synergistic effects of low-intensity exercise conditioning and β-blockade on cardiovascular and autonomic adaptation in pre- and postmenopausal women with hypertension	Goldie CL, Brown CA, Hains SM, Parlow JL, Birtwhistle R.	Biol Res Nurs	2013	10.1177/1099800412461562
Range of motion in junior tennis players participating in an injury risk modification program	Kibler WB, Chandler TJ.	J Sci Med Sport	2003	10.1016/s1440-2440(03)80008-7
The role of exercise in children and adolescents	McKeag DB.	Clin Sports Med	1991
Optimizing the selection of surgical candidates for lung volume reduction surgery	Mentzer SJ.	Semin Thorac Cardiovasc Surg	2007	10.1053/j.semtcvs.2007.05.006
Juvenile idiopathic arthritis and athletic participation: are we adequately preparing for sports integration?	Taxter A, Foss KB, Melson P, Ford KR, Shaffer M, Myer GD.	Phys Sportsmed	2012	10.3810/psm.2012.09.1981
Physical conditioning and altered self-concept in rehabilitated hemipelegic patients	Brinkmann JR, Hoskins TA.	Phys Ther	1979	10.1093/ptj/59.7.859
Individualized aerobic and high intensity training for asthmatic children in an exercise readaptation program. Is training always helpful for better adaptation to exercise?	Varray AL, Mercier JG, Terral CM, Prefaut CG.	Chest	1991	10.1378/chest.99.3.579
Effects of aerobic and strength conditioning on pregnancy outcomes	Hall DC, Kaufmann DA.	Am J Obstet Gynecol	1987	10.1016/s0002-9378(87)80294-6
Efficacy of interval-based training on conditioning of amateur field hockey players	Chapman DW, Newton MJ, McGuigan MR.	J Strength Cond Res	2009	10.1519/JSC.0b013e3181a00cd3
Effects of a 4-week youth baseball conditioning program on throwing velocity	Escamilla RF, Fleisig GS, Yamashiro K, Mikla T, Dunning R, Paulos L, Andrews JR.	J Strength Cond Res	2010	10.1519/JSC.0b013e3181db9f59
Conditioning program for competitive figure skating	McMaster WC, Liddle S, Walsh J.	Am J Sports Med	1979	10.1177/036354657900700110
Effect of protein supplementation during a 6-month strength and conditioning program on areal and volumetric bone parameters	Ballard TL, Specker BL, Binkley TL, Vukovich MD.	Bone	2006	10.1016/j.bone.2005.10.020
Effects of a new experimental training program on V.O2max and running performance	Sporis G, Ruzic L, Leko G.	J Sports Med Phys Fitness	2008
Influence of a twelve-month conditioning program on physical growth, serum hormones, and neuromuscular performance of peripubertal male fencers	Tsolakis CK, Bogdanis GC, Vagenas GK, Dessypris AG.	J Strength Cond Res	2006	10.1519/R-17385.1
Training college-age women to perform the pull-up exercise	Flanagan SP, Vanderburgh PM, Borchers SG, Kohstall CD.	Res Q Exerc Sport	2003	10.1080/02701367.2003.10609064
The role of preseason conditioning in preventing athletic injuries	Feiring DC, Derscheid GL.	Clin Sports Med	1989
Effects of cessation of a structured and supervised exercise conditioning program on lean mass and muscle strength in severely burned children	Suman OE, Herndon DN.	Arch Phys Med Rehabil	2007	10.1016/j.apmr.2007.09.002
Effects of intensive physical rehabilitation on neuromuscular adaptations in adults with poststroke hemiparesis	Andersen LL, Zeeman P, Jørgensen JR, Bech-Pedersen DT, Sørensen J, Kjær M, Andersen JL.	J Strength Cond Res	2011	10.1519/JSC.0b013e31822a62ef
Association between clinician-assessed lifting ability and workplace tolerance and patient self-reported pain and disability following work conditioning	Hart DL, Kirk M, Howar J, Mongeon S.	Work	2007
Functional balance training in collegiate women athletes	Oliver GD, Di Brezzo R.	J Strength Cond Res	2009	10.1519/JSC.0b013e3181b3dd9e
Cardiopulmonary exercise testing before and after conditioning in older coronary patients	Ades PA, Grunvald MH.	Am Heart J	1990	10.1016/0002-8703(90)90015-p
Aerobic conditioning in mild asthma decreases the hyperpnea of exercise and improves exercise and ventilatory capacity	Hallstrand TS, Bates PW, Schoene RB.	Chest	2000	10.1378/chest.118.5.1460
Effect of short-term cardiovascular conditioning and low-fat diet on myocardial blood flow and flow reserve	Czernin J, Barnard RJ, Sun KT, Krivokapich J, Nitzsche E, Dorsey D, Phelps ME, Schelbert HR.	Circulation	1995	10.1161/01.cir.92.2.197
Effects of an eight-week physical conditioning program on disease signs and symptoms in children with chronic arthritis	Klepper SE.	Arthritis Care Res	1999	10.1002/1529-0131(199902)12:1<52::aid-art9>3.0.co;2-x
Comparison of trunk kinematics in trunk training exercises and throwing	Stodden DF, Campbell BM, Moyer TM.	J Strength Cond Res	2008	10.1519/JSC.0b013e31815f2a1e
Conditioning program for amputees with significant heart disease	Miller LS, Naso F.	Arch Phys Med Rehabil	1976
The effects of a 7-week heavy elastic band and weight chain program on upper-body strength and upper-body power in a sample of division 1-AA football players	Ghigiarelli JJ, Nagle EF, Gross FL, Robertson RJ, Irrgang JJ, Myslinski T.	J Strength Cond Res	2009	10.1519/JSC.0b013e3181a2b8a2
High school football injuries: a prospective study and pitfalls of data collection	Prager BI, Fitton WL, Cahill BR, Olson GH.	Am J Sports Med	1989	10.1177/036354658901700516
The effects of whole-body vibration in isolation or combined with strength training in female athletes	Preatoni E, Colombo A, Verga M, Galvani C, Faina M, Rodano R, Preatoni E, Cardinale M.	J Strength Cond Res	2012	10.1519/JSC.0b013e31823f299d
Effect of protein supplementation during a 6-mo strength and conditioning program on insulin-like growth factor I and markers of bone turnover in young adults	Ballard TL, Clapper JA, Specker BL, Binkley TL, Vukovich MD.	Am J Clin Nutr	2005	10.1093/ajcn/81.6.1442
Performance changes following training in junior rugby league players	Gabbett TJ, Johns J, Riemann M.	J Strength Cond Res	2008	10.1519/JSC.0b013e31816a5fa5
Avoidance of soccer injuries with preseason conditioning	Heidt RS Jr, Sweeterman LM, Carlonas RL, Traub JA, Tekulve FX.	Am J Sports Med	2000	10.1177/03635465000280050601
Effects of physical conditioning on intercollegiate golfer performance	Doan BK, Newton RU, Kwon YH, Kraemer WJ.	J Strength Cond Res	2006	10.1519/R-17725.1
Comparative effects of transdermal clonidine and oral atenolol on acute exercise performance and response to aerobic conditioning in subjects with hypertension	Davies SF, Graif JL, Husebye DG, Maddy MM, McArthur CD, Path MJ, O'Connell MB, Iber C, Davidman M.	Arch Intern Med	1989
Effects of plyometric training on explosive strength, acceleration capacity and kicking speed in young elite soccer players	Sedano S, Matheu A, Redondo JC, Cuadrado G.	J Sports Med Phys Fitness	2011
Referral patterns and exercise response in the rehabilitation of female coronary patients aged greater than or equal to 62 years	Ades PA, Waldmann ML, Polk DM, Coflesky JT.	Am J Cardiol	1992	10.1016/0002-9149(92)90894-5
Effects of an intrahospital exercise program intervention for children with leukemia	San Juan AF, Fleck SJ, Chamorro-Viña C, Maté-Muñoz JL, Moral S, Pérez M, Cardona C, Del Valle MF, Hernández M, Ramírez M, Madero L, Lucia A.	Med Sci Sports Exerc	2007	10.1249/01.mss.0000240326.54147.fc
Heat illness. Fluid and electrolyte issues for pediatric and adolescent athletes	Squire DL.	Pediatr Clin North Am	1990	10.1016/s0031-3955(16)36976-0
The standard difference score: a new statistic for evaluating strength and conditioning programs	Pettitt RW.	J Strength Cond Res	2010	10.1519/JSC.0b013e3181c3b99b
Benefits of intrahospital exercise training after pediatric bone marrow transplantation	San Juan AF, Chamorro-Viña C, Moral S, Fernández del Valle M, Madero L, Ramírez M, Pérez M, Lucia A.	Int J Sports Med	2008	10.1055/s-2007-965571
Effect of aerobic conditioning on the peripheral circulation during chronic beta-adrenergic blockade	Hiatt WR, Marsh RC, Brammell HL, Fee C, Horwitz LD.	J Am Coll Cardiol	1984	10.1016/s0735-1097(84)80057-1
The effects of exercise for the prevention of overuse anterior knee pain: a randomized controlled trial	Coppack RJ, Etherington J, Wills AK.	Am J Sports Med	2011	10.1177/0363546510393269
Endurance training in the elderly nursing home patient	Naso F, Carner E, Blankfort-Doyle W, Coughey K.	Arch Phys Med Rehabil	1990
Effects of low-intensity exercise conditioning on blood pressure, heart rate, and autonomic modulation of heart rate in men and women with hypertension	Hua LP, Brown CA, Hains SJ, Godwin M, Parlow JL.	Biol Res Nurs	2009	10.1177/1099800408324853
Seasonal changes in VO2max among Division 1A collegiate women soccer players	Miller TA, Thierry-Aguilera R, Congleton JJ, Amendola AA, Clark MJ, Crouse SF, Martin SM, Jenkins OC.	J Strength Cond Res	2007	10.1519/00124278-200702000-00009
Instrumental conditioning of human sensorimotor rhythm (12-15 Hz) and its impact on sleep as well as declarative learning	Hoedlmoser K, Pecherstorfer T, Gruber G, Anderer P, Doppelmayr M, Klimesch W, Schabus M.	Sleep	2008
Physical conditioning programme for children with bronchial asthma	Olivia CK.	Acta Paediatr Jpn	1990	10.1111/j.1442-200x.1990.tb00805.x
Effect of physical training on insulin action in obesity	DeFronzo RA, Sherwin RS, Kraemer N.	Diabetes	1987	10.2337/diab.36.12.1379
Psychologic effects of cardiovascular conditioning: a controlled experiment	Goldwater BC, Collis ML.	Psychosom Med	1985	10.1097/00006842-198503000-00009
Effects of physical conditioning on self-concept of adult obese males	Short MA, DiCarlo S, Steffee WP, Pavlou K.	Phys Ther	1984	10.1093/ptj/64.2.194
The anaerobic endurance of elite soccer players improved after a high-intensity training intervention in the 8-week conditioning program	Sporis G, Ruzic L, Leko G.	J Strength Cond Res	2008	10.1519/JSC.0b013e3181660401
A pedometer-based intervention to improve physical activity, fitness, and coronary heart disease risk in National Guard personnel	Talbot LA, Metter EJ, Morrell CH, Frick KD, Weinstein AA, Fleg JL.	Mil Med	2011	10.7205/milmed-d-10-00256
Changes in blood coagulation and fibrinolysis associated with maximal exercise and physical conditioning in women taking low dose oral contraceptives	Hilberg T, Nowacki PE, Müller-Berghaus G, Gabriel HH.	J Sci Med Sport	2000	10.1016/s1440-2440(00)80005-5
Aerobic training exercises for individuals who had amputation of the lower limb	Pitetti KH, Snell PG, Stray-Gundersen J, Gottschalk FA.	J Bone Joint Surg Am	1987
Effects of conditioning on physical fitness and club head speed in mature golfers	Hetu FE, Christie CA, Faigenbaum AD.	Percept Mot Skills	1998	10.2466/pms.1998.86.3.811
Nonfunctional overreaching during off-season training for skill position players in collegiate American football	Moore CA, Fry AC.	J Strength Cond Res	2007	10.1519/R-20906.1
A randomized controlled trial of supervised versus unsupervised exercise programs for ambulatory stroke survivors	Olney SJ, Nymark J, Brouwer B, Culham E, Day A, Heard J, Henderson M, Parvataneni K.	Stroke	2006	10.1161/01.STR.0000199061.85897.b7
Ventricular premature contractions: a randomized non-drug intervention trial in normal men	DeBacker G, Jacobs D, Prineas R, Crow R, Vilandre J, Kennedy H, Blackburn H.	Circulation	1979	10.1161/01.cir.59.4.762
Exercise responses before and after physical conditioning in patients with severely depressed left ventricular function	Conn EH, Williams RS, Wallace AG.	Am J Cardiol	1982	10.1016/0002-9149(82)90504-5
Effects of short-term exercise training in patients with heart failure	Tokmakova M, Dobreva B, Kostianev S.	Folia Med (Plovdiv)	1999
The effect on respiratory drive of a prolonged physical conditioning program	Bradley BL, Mestas J, Forman J, Unger KM.	Am Rev Respir Dis	1980	10.1164/arrd.1980.122.5.741
Exercise and restless legs syndrome: a randomized controlled trial	Aukerman MM, Aukerman D, Bayard M, Tudiver F, Thorp L, Bailey B.	J Am Board Fam Med	2006	10.3122/jabfm.19.5.487
Muscular, respiratory and cardiovascular responses of quadriplegic persons to an F. E. S. bicycle ergometer conditioning program	Phillips CA, Danopulos D, Kezdi P, Hendershot D.	Int J Rehabil Res	1989	10.1097/00004356-198906000-00003
Effects of exercise conditioning on vital age in hyperlipidemic women	Shigematsu R, Tanaka K, Nho H, Nakagaichi M, Takeda M, Tomita T, Unno H, Ohkawa S.	J Physiol Anthropol Appl Human Sci	2000	10.2114/jpa.19.279
Effect of running versus isometric training programs on healthy elderly at rest	Sagiv M, Fisher N, Yaniv A, Rudoy J.	Gerontology	1989	10.1159/000213002
Chromium picolinate effects on body composition and muscular performance in wrestlers	Walker LS, Bemben MG, Bemben DA, Knehans AW.	Med Sci Sports Exerc	1998	10.1097/00005768-199812000-00012
Aerobic capacity of older adults: a training study	Steinhaus LA, Dustman RE, Ruhling RO, Emmerson RY, Johnson SC, Shearer DE, Latin RW, Shigeoka JW, Bonekat WH.	J Sports Med Phys Fitness	1990
A controlled trial of exercise training in older coronary patients	Ades PA, Waldmann ML, Gillespie C.	J Gerontol A Biol Sci Med Sci	1995	10.1093/gerona/50a.1.m7
Efficacy of exercise for end-stage renal disease patients immediately following high-efficiency hemodialysis: a pilot study	Ross DL, Grabeau GM, Smith S, Seymour M, Knierim N, Pitetti KH.	Am J Nephrol	1989	10.1159/000167999

## Sheet: SCOPUS
Title	Authors	Year	Source title	DOI	Link	Abstract	Document Type
Passive and Dynamic Shoulder Rotation Range in Uninjured and Previously Injured Overhead Throwing Athletes and the Effect of Shoulder Taping	McConnell J.; Donnelly C.; Hamner S.; Dunne J.; Besier T.	2012	PM and R	10.1016/j.pmrj.2011.11.010	https://www.scopus.com/inward/record.uri?eid=2-s2.0-84857467335&doi=10.1016%2fj.pmrj.2011.11.010&partnerID=40&md5=736bb230fb752a42239d705154450828	435	Article
Concurrent stress fractures of the femoral shaft in a tennis player	Hyde T.; Kettner N.W.; Epstein B.	1998	JNMS - Journal of the Neuromusculoskeletal System		https://www.scopus.com/inward/record.uri?eid=2-s2.0-3042895955&partnerID=40&md5=45a024d94439875e43a3e7a11bf85f58	THIS ARTICLE DESCRIBES the evaluation and treatment of a rare injury in a competitive top-10 tennis player in the 18 and under age group. The patient presented with anteromedial right thigh pain. Radiography, skeletal scintigraphy, and magnetic resonance imaging (MRI) studies were utilized to form an accurate diagnostic impression. Abnormal plain films revealed the need to examine the patient wit…	Article
Rotator cuff injury in throwing and racquet sports	Andrews J.R.; Alexander E.J.	1995	Sports Medicine and Arthroscopy Review	10.1097/00132585-199500310-00006	https://www.scopus.com/inward/record.uri?eid=2-s2.0-3142535778&doi=10.1097%2f00132585-199500310-00006&partnerID=40&md5=d1f96cfe42c00245c6987834de5283f9	Rotator cuff injuries in the overhead athlete are frequently seen at all levels of competitive sports. The repetitive, high magnitude forces generated at the capsuloligamentous complex, as well as at the rotator cuff itself, can result in loss of glenohumeral stability and primary as well as secondary lesions in the rotator cuff itself. The biomechanics of overhead sporting activity (i.e., pitchi…	Article
Rehabilitation for patients with lateral epicondylitis: A systematic review	Trudel D.; Duley J.; Zastrow I.; Kerr E.W.; Davidson R.; MacDermid J.C.	2004	Journal of Hand Therapy	10.1197/j.jht.2004.02.011	https://www.scopus.com/inward/record.uri?eid=2-s2.0-2642516503&doi=10.1197%2fj.jht.2004.02.011&partnerID=40&md5=85e09eb0239a347e5243408b142bc1c8	The purpose of this systematic review was to determine the effectiveness of conservative treatments for lateral epicondylitis and to provide recommendations based on this evidence. Five reviewers searched computerized bibliographic databases for articles on the conservative treatment of lateral epicondylitis from the years 1983 to 2003. A total of 209 studies were located; however, only 31 of the…	Article
Posterolateral instability of the elbow in an adolescent boy with a lateral epicondyle fracture: A case report	Capo J.; Khamsi B.; Nourbakhsh A.	2011	Hand	10.1007/s11552-010-9287-3	https://www.scopus.com/inward/record.uri?eid=2-s2.0-79951770936&doi=10.1007%2fs11552-010-9287-3&partnerID=40&md5=038af351337f180eac1bb06f2945b389	Background: Posterolateral rotatory instability of elbow is considered to be due to the disruption of the ulnar part of the lateral collateral ligament (LUCL). This instability pattern may also be induced by a fracture of components of the lateral column. Results: We present the case of a 16-year-old boy who fell on his left outstretched arm as he attempted to jump over a tennis net. On initial p…	Article
Diagnostic and Interventional Musculoskeletal Ultrasound: Part 2. Clinical Applications	Smith J.; Finnoff J.T.	2009	PM and R	10.1016/j.pmrj.2008.09.002	https://www.scopus.com/inward/record.uri?eid=2-s2.0-60549095303&doi=10.1016%2fj.pmrj.2008.09.002&partnerID=40&md5=fe68e5bbb030adcc60204ef9fcccd2d7	Musculoskeletal ultrasound involves the use of high-frequency sound waves to image soft tissues and bony structures in the body for the purposes of diagnosing pathology or guiding real-time interventional procedures. Recently, an increasing number of physicians have integrated musculoskeletal ultrasound into their practices to facilitate patient care. Technological advancements, improved portabil…	Article
The effect of physical characteristics and field position on the shoulder and elbow injuries of 490 baseball players: Confirmation of diagnosis by magnetic resonance imaging	Han K.-J.; Kim Y.-K.; Lim S.-K.; Park J.-Y.; Oh K.-S.	2009	Clinical Journal of Sport Medicine	10.1097/JSM.0b013e3181aad7b1	https://www.scopus.com/inward/record.uri?eid=2-s2.0-68449098775&doi=10.1097%2fJSM.0b013e3181aad7b1&partnerID=40&md5=15d97748b3ca7d5f4cb0017bd368d1e6	OBJECTIVE: To evaluate the distribution of shoulder and elbow injuries confirmed by magnetic resonance imaging in throwing athletes. STUDY DESIGN:: Descriptive epidemiological study. SETTING:: Tertiary institution. PARTICIPANTS:: Five hundred fifty-four baseball players referred to our institute for shoulder and elbow rehabilitation. INTERVENTIONS:: All injured players except those with fractures…	Article
An isokinetic eccentric programme for the management of chronic lateral epicondylar tendinopathy	Croisier J.-L.; Foidart-Dessalle M.; Tinant F.; Crielaard J.-M.; Forthomme B.	2007	British Journal of Sports Medicine	10.1136/bjsm.2006.033324	https://www.scopus.com/inward/record.uri?eid=2-s2.0-34250684539&doi=10.1136%2fbjsm.2006.033324&partnerID=40&md5=bbf733d55feabf1209c3e12547e8a3d0	Background: Lateral epicondylitis represents a frequent overuse injury. In spite of many conservative treatment procedures, prolonged symptoms and relapse are frequently observed. Objective: To compare the outcome of patients performing an isokinetic eccentric training with that of age-, gender-, activity-matched patients receiving a non-strengthening classical rehabilitation. Methods: Ninety-two…	Article
Proprioceptive training therapy. Pathogenesis of typical shoulder dysfunction in athletes performing overhead activities; [Propriozeptive Trainingstherapie. Pathogenese der typischen Schulterdysfunktion des uberkopfsportlers]	Grigereit A.; Banzer W.	1997	Manuelle Medizin	10.1007/s003370050041	https://www.scopus.com/inward/record.uri?eid=2-s2.0-0030727231&doi=10.1007%2fs003370050041&partnerID=40&md5=b0623df3f67dd0b092e43f8a3741400b	Shoulder instability and secondary impingement syndrome are common problems seen in athletes who perform repetitive overhead activities. Beside several functional and anatomical factors the shoulder mechanics during throwing and tennis serve provokes these injuries. The dynamic joint stability plays an important role during this typical glenohumeral pathology. After the precise examination and cl…	Article
Industrial Medicine and Acute Musculoskeletal Rehabilitation. 2. Medications for the Treatment of Acute Musculoskeletal Pain	Sullivan W.J.; Panagos A.; Foye P.M.; Sable A.W.; Irwin R.W.; Zuhosky J.P.	2007	Archives of Physical Medicine and Rehabilitation	10.1016/j.apmr.2006.12.009	https://www.scopus.com/inward/record.uri?eid=2-s2.0-33847160254&doi=10.1016%2fj.apmr.2006.12.009&partnerID=40&md5=512f79a9776b2c05d2f4c1da8d7490cf	Sullivan WJ, Panagos A, Foye PM, Sable AW, Irwin RW, Zuhosky JP. Industrial medicine and acute musculoskeletal rehabilitation. 2. Medications for the treatment of acute musculoskeletal pain. This self-directed learning module highlights medications used in the treatment of acute musculoskeletal pain in the context of industrial rehabilitation. It is part of the study guide on industrial rehabilit…	Article
Ankle injuries in top sport; [SPRUNGGELENKSCHADEN BEI HOCHLEISTUNGSSPORTLERN]	Pfoerringer W.	1981	Orthopadische Praxis		https://www.scopus.com/inward/record.uri?eid=2-s2.0-0019831451&partnerID=40&md5=6be5450fa6a5e9747f9f97a4952fa369	50 athletes of the highest standard have been examined for damages of the ankle joint, due to overwear and neglected minor trauma. 25 athletes were racketplayers (tennis, squash, badminton), 25 were professional soccer players. 84% showed pathological changes of the ankle joint in X-rays whereas less than 50% complained about occasional pain. Eight athletes complained about constant pain and limi…	Article
Shoulder Pain in Tennis Players	McCann P.D.; Bigliani L.U.	1994	Sports Medicine	10.2165/00007256-199417010-00005	https://www.scopus.com/inward/record.uri?eid=2-s2.0-0028090758&doi=10.2165%2f00007256-199417010-00005&partnerID=40&md5=a66479b5eb7905cb8251749213235c0c	Shoulder pain is a common complaint amongst tennis players. The anatomy of the shoulder girdle is complex and defining the exact pathology that accounts for shoulder pain in tennis players can be difficult. Impingement syndrome and glenohumeral instability are the 2 most common causes of shoulder pain in tennis players. Tennis players with impingement syndrome typically present with pain, especia…	Article
Elbow injuries in golf	Stockard A.R.	2001	Journal of the American Osteopathic Association		https://www.scopus.com/inward/record.uri?eid=2-s2.0-0034836834&partnerID=40&md5=c3b42ef4be5b4428bf1d5f4fe2b0a40c	Golf is not a sport known for its high injury level; however, injuries do occur. Such mishaps usually involve overuse-type injuries that are more common among amateur golfers than among professional golfers. This article attempts to provide an overview of golf injuries to the elbow, with a concentration on incidence, proper diagnosis, adequate treatment (including rehabilitation), and prevention …	Article
Treatment of impingement syndrome in tennis players; [Tratamento da sindrome do impacto em tenistas]	Doneux P.S.; Miyazaki A.N.; Pinheiro J.A. Jr.; Funchal L.F.Z.; Checchia S.L.	1998	Revista Brasileira de Ortopedia		https://www.scopus.com/inward/record.uri?eid=2-s2.0-0032445184&partnerID=40&md5=711ddf7de6c388d7dc871fd9759b8427	Impingement syndrome is becoming common in young people, mainly in athletes. Complaints about this disease are very common among 'high performance' tennis players and also among the so-called 'weekend players'. There are strong doubts about the benefits of surgical treatment of this disease and also if it is possible for the patient to return to regular sport practice. The authors performed surgi…	Article
Rehabilitation of the Overhead Athlete's Elbow	Wilk K.E.; Macrina L.C.; Cain E.L.; Dugas J.R.; Andrews J.R.	2012	Sports Health	10.1177/1941738112455006	https://www.scopus.com/inward/record.uri?eid=2-s2.0-84865299424&doi=10.1177%2f1941738112455006&partnerID=40&md5=47b40a531484626a7417a473f1c05215	The activities required during overhead sports, particularly during baseball pitching, produce large forces at the elbow joint. Injuries to the elbow joint frequently occur in the overhead athlete because of the large amount of forces observed during the act of throwing, playing tennis, or playing golf. Injuries may result because of repetitive overuse, leading to tissue failure. Rehabilitation f…	Article
An holistic approach to recovery from an overuse injury in a games player.	Nimmo M.A.; McLean D.; Mutrie N.; McKenzie S.	1986	British journal of sports medicine	10.1136/bjsm.20.3.103	https://www.scopus.com/inward/record.uri?eid=2-s2.0-0022779150&doi=10.1136%2fbjsm.20.3.103&partnerID=40&md5=952b824959ec813964b7cf18a06abf30	The management of a chronic injury to an international squash player is described. By good physiotherapeutic management and the involvement of an interdisciplinary team it was possible to make gains in the non-playing period. The rehabilitation period included physiological assessment on the basis of which a training programme was devised with target goals set throughout the period. Mental rehear…	Article
Interval sport programs: Guidelines for baseball, tennis, and golf	Reinold M.M.; Wilk K.E.; Reed J.; Crenshaw K.; Andrews J.R.	2002	Journal of Orthopaedic and Sports Physical Therapy	10.2519/jospt.2002.32.6.293	https://www.scopus.com/inward/record.uri?eid=2-s2.0-0036015148&doi=10.2519%2fjospt.2002.32.6.293&partnerID=40&md5=1d4c51bd611ac175588b9dc3fa3ed099	In using an ISP in conjunction with a structured rehabilitation program, the athlete should be able to return to full competition status. The general guidelines and specific programs outlined are used to minimize the chance of reinjury and to facilitate the return of function and confidence in the athlete. The program and its progression should be modified to meet the specific needs of each indiv…	Article
Soft tissue rheumatism. Part 1: Overview, enthesitis and bursitis	Laurent R.	2001	Medicine Today		https://www.scopus.com/inward/record.uri?eid=2-s2.0-0035118191&partnerID=40&md5=29610f135e75420093762ef225ec1a25	· Acute soft tissue injuries should be treated with rest, ice, compression and elevation. · While rest is helpful in the acute stage, an exercise program should be continued to minimise the loss of strength and collagen from ligaments, tendons and muscles. · Rehabilitation should include stretches, concentric exercises, eccentric exercises, and work- or sport-specific exercises. · It is important…	Article
Bilateral epicondylitis in a karate instructor.	Halloran L.	1998	Orthopaedic nursing / National Association of Orthopaedic Nurses	10.1097/00006416-199809000-00005	https://www.scopus.com/inward/record.uri?eid=2-s2.0-0032151619&doi=10.1097%2f00006416-199809000-00005&partnerID=40&md5=d65f3a3b267e83a31c811eadd368e46b	Epicondylitis can be a debilitating condition that restricts activity and causes pain. Severe cases can require surgical repair. Early and thorough assessment and instituting treatment expeditiously will help prevent lengthy rehabilitation. It is well documented that sports requiring repetitive wrist movements or tension overloading of wrist extensors, such as racquet sports and bowling, are asso…	Article
Abdominal and groin injuries in tennis	Balduini F.C.	1988	Clinics in Sports Medicine		https://www.scopus.com/inward/record.uri?eid=2-s2.0-0023875831&partnerID=40&md5=3014ca5849fd62dafeea6938ba649e7c	Although abdominal and groin injuries are not unique to the game of tennis, the very mechanics of the ground stroke and overhead volley predispose participants in this sport to the chronic pain and frustration of these injuries. Careful consideration must be given not only to the muscular anatomy of the region but also the visceral and neurologic anatomy. A patient-controlled program of rehabilit…	Article
Glenohumeral joint internal and external rotation range of motion in elite junior tennis players	Ellenbecker T.S.; Roetert E.P.; Piorkowski P.A.; Schulz D.A.	1996	Journal of Orthopaedic and Sports Physical Therapy	10.2519/jospt.1996.24.6.336	https://www.scopus.com/inward/record.uri?eid=2-s2.0-0029828611&doi=10.2519%2fjospt.1996.24.6.336&partnerID=40&md5=2a31e0a8fd133e9fa943a1cba794a30d	Objective measurement of range of motion of the glenohumeral joint is important for the rehabilitation and prevention of shoulder injury. The primary purpose of this study was to determine whether significant differences exist between the dominant (tennis playing) and nondominant extremity in active internal and external rotation range of motion in elite junior tennis players 11-17 years of age. …	Article
Rehabilitation protocol of "runner's knee" (Iliotibial Band Syndrome - ITBS) - A case study; [Protokół rehabilitacyjny w przypadku "kolana biegacz"a (ześpoł pasma biodrowo-piszczeglowego) - Studium przypadku]	Biernat R.; Czaprowski D.	2012	Postepy Rehabilitacji	10.2478/rehab-2013-0044	https://www.scopus.com/inward/record.uri?eid=2-s2.0-84879284596&doi=10.2478%2frehab-2013-0044&partnerID=40&md5=9fdcc40a9f61edd6f755cb8d137e86f9	Introduction: "Runner's knee", in other words Iliotibial Band Syndrome (ITBS) is the second, after PFPS, in terms of incidence frequency overuse injury amongst runners - 8.5%. It is the most common cause of lateral knee pain. It mainly occurs in middle aged athletes, in the second decade of life. Cyclists, skiers, weight lifters, soccer and tennis players are next groups, where this clinical enti…	Article
Scotball: A New Game for Rehabilitation, Leisure and Integrated Recreation	Glickman S.; Wachtel L.	1992	Physiotherapy (United Kingdom)	10.1016/S0031-9406(10)61339-9	https://www.scopus.com/inward/record.uri?eid=2-s2.0-0026563664&doi=10.1016%2fS0031-9406%2810%2961339-9&partnerID=40&md5=7e06ef76906cad0379d4cf819c52bba5	[No abstract available]	Article
Ilial anterior rotation hypermobility in a female collegiate tennis player	Vaughn H.T.; Nitsch W.	2008	Physical Therapy	10.2522/ptj.20070238	https://www.scopus.com/inward/record.uri?eid=2-s2.0-57149107150&doi=10.2522%2fptj.20070238&partnerID=40&md5=d3c5e265127bae555d40470848301658	Background and Purpose. This case report describes the examination, evaluation, and intervention by a physical therapist for a female collegiate tennis player with a right ilial anterior rotation hypermobility. Case Description. The patient was a 21-year-old, female collegiate tennis player who developed a right anterior ilial rotation hypermobility as a result of her tennis stroke. Functional li…	Article
Clinical sport for patients with spinal paraplegia; [KLINISCHER SPORT BEI QUERSCHNITTLAHMUNGEN]	Paeslack V.; Steinbrueck K.	1978	Orthopadische Praxis		https://www.scopus.com/inward/record.uri?eid=2-s2.0-0017891231&partnerID=40&md5=cabbe76a5e28b6123813a954db6669ef	Sports activities are well established as essential means in the range of rehabilitation measures. In addition to the sport for the disabled, the aim of which is the improvement of the functional capacity of these persons, sport as therapy is of increasing importance for a variety of serious sequelae of injuries and diseases. Training methods, goal, and achievable performance of this therapy may …	Article
Sports injuries and arthritis	Stulberg S.D.	1980	Comprehensive Therapy		https://www.scopus.com/inward/record.uri?eid=2-s2.0-0019158546&partnerID=40&md5=c08a642b771f103bdb103a23b58f1135	One of the most frequently expressed concerns of those who exercise is that the vigorous and persistent 'pounding' of joints, which seems to occur during exercise, will lead prematurely to the development of arthritis. One can give the patient general rules regarding exercise, which should help allay the fears of exercise that arthritis patients often have and, at the same time, keep these patien…	Article
Glenohumeral joint total rotation range of motion in elite tennis players and baseball pitchers	Ellenbecker T.S.; Roetert E.P.; Bailie D.S.; Davies G.J.; Brown S.W.	2002	Medicine and Science in Sports and Exercise	10.1097/00005768-200212000-00028	https://www.scopus.com/inward/record.uri?eid=2-s2.0-0036898732&doi=10.1097%2f00005768-200212000-00028&partnerID=40&md5=266e4c38726872747aed0ff05bee4f11	The amount of glenohumeral joint internal and external rotation used during overhead sport activities has been measured experimentally by sports scientists. Clinical measurement of glenohumeral joint internal and external rotation using goniometry is an integral part of a shoulder evaluation after injury or surgery or during preseason or preventative musculoskeletal screenings. Purpose: This stud…	Article
Epicondylitis surgical treatment: Analysis of our experience; [Tratamiento quirorgico de la epicondylitis analisis de nuestra experiencia]	Escribano Rueda L.C.; Larrainzar Garijo R.; Vila y Rico J.; Alvarez Sainz- Ezquerra J.; Llanos Alcazar L.F.	2000	Archivos de Medicina del Deporte		https://www.scopus.com/inward/record.uri?eid=2-s2.0-0033914358&partnerID=40&md5=65d354ed2ed0eb1ba1cb12e984129be8	In normal medical practice, the term Tennis Elbow groups together a series of pathological symptoms characterised clinically by pain in the external part of the elbow. However, we think this term should be applied to tennis players' epicondilalgia produced by the anatomic pathological injury defined as ENTENSITIS as a result of classical tennis strokes during the practice of this sport. It is the…	Article
Sport-related dental injury claims to the New Zealand Accident Rehabilitation & Compensation Insurance Corporation, 1993-1996: analysis of the 10 most common sports, excluding rugby union.	Love R.M.; Carman N.; Carmichael S.; MacFadyen E.	1998	The New Zealand dental journal		https://www.scopus.com/inward/record.uri?eid=2-s2.0-0032246929&partnerID=40&md5=ff813af049119f733f2876ca0d88606a	A large number of New Zealanders participate in sport, either formally or informally; sporting injuries are common. In New Zealand, the Accident Rehabilitation & Compensation Insurance Corporation (ACC) is the main organisation that covers sports-related dental claims. Rugby union claims are the most common. The ACC's national data from 1993 to 1996 relating to dental claims for sports injuries (…	Article
Tennis injuries: Helping patients get back in the swing	Leach R.E.; Danziger S.B.	1999	Consultant		https://www.scopus.com/inward/record.uri?eid=2-s2.0-0032857749&partnerID=40&md5=4f160b05dfa2b9ac31a854e86b57391e	Rehabilitation following tennis injuries is the key to preventing an acute injury from becoming chronic. Start active dorsiflexion and plantar flexion exercises within 36 hours of an acute ankle sprain. A ruptured Achilles' tendon (diagnosed by the history of a popping sensation and inability to stand on tiptoe unaided) is best treated with early surgery. Mild pain from tennis elbow may be aided …	Article
A Rational Management of Tennis Elbow	Kamien M.	1990	Sports Medicine	10.2165/00007256-199009030-00005	https://www.scopus.com/inward/record.uri?eid=2-s2.0-0025349990&doi=10.2165%2f00007256-199009030-00005&partnerID=40&md5=008b9a941e2bd494d4b514511afad9cd	Tennis elbow is due to a torque injury or sudden overstretching of tendons which insert into the epicondyles of the humerus. The predominant lesion is an enthesopathy — a pathological lesion at the insertion of tendon into bone. The most common site is at the lateral epicondyle and this is 3 times as frequent as at the medial epicondyle. Approximately 50% of tennis players can expect to get a ten…	Article
Shoulder joint kinetics of the elite wheelchair tennis serve	Reid M.; Elliott B.; Alderson J.	2007	British Journal of Sports Medicine	10.1136/bjsm.2007.036145	https://www.scopus.com/inward/record.uri?eid=2-s2.0-35948994079&doi=10.1136%2fbjsm.2007.036145&partnerID=40&md5=1b05f159476c8bd47ebb059095e217ad	Background: The shoulder is a key joint in wheelchair locomotion and commonly implicated in injury among virtually all wheelchair populations. In tennis, quantification of the shoulder joint kinetics that characterise the wheelchair serve could enhance injury prevention and rehabilitation practices as well as assist coaches evaluate the efficacy of their current technical instruction. Methods: A …	Article
Surface and equipment variable in tennis injuries	Lehman R.C.	1988	Clinics in Sports Medicine		https://www.scopus.com/inward/record.uri?eid=2-s2.0-0023820063&partnerID=40&md5=ecad961025b0463d636ecbeecd02aef6	Alterations in equipment can reduce the incidence and severity of overused injuries in the competitive tennis player. Changes in racquet variables, court surface, footwear, and string tension play an important part in treatment of both upper and lower extremity injuries. Adequate time for rehabilitation is needed to prevent reinjury when returning to competition.	Article
Tennis elbow: Diagnosis, treatment, and rehabilitation	Kauzlarich J.W.	1978	Osteopathic Annals		https://www.scopus.com/inward/record.uri?eid=2-s2.0-0018162949&partnerID=40&md5=9bf48c42024072961927c4a9f613cc24	Treatment is as follows: The first step is rest, although it must not be full rest. The author simply tries to educate the patient about the motions that will cause pain and difficulty. A large percentage of patients are desirous of a quick cure and refuse to stay off the tennis courts until adequate treatment and rehabilitation have been carried out. The treatment plan and rehabilitative objecti…	Article
Description of Outcomes of Upper-Extremity Musculoskeletal Disorders in Workers Highly Exposed to Repetitive Work	Descatha A.; Roquelaure Y.; Chastang J.-F.; Evanoff B.; Cyr D.; Leclerc A.	2009	Journal of Hand Surgery	10.1016/j.jhsa.2009.02.012	https://www.scopus.com/inward/record.uri?eid=2-s2.0-65449147937&doi=10.1016%2fj.jhsa.2009.02.012&partnerID=40&md5=8a8d1bae7c9835ca3f67d99e191f1e80	Purpose: The outcomes of workers with upper-extremity musculoskeletal (UEMS) symptoms or disorders were evaluated over a 3-year period in a population highly exposed to repetitive work. Methods: Data were derived from a survey focused on the health effects of repetitive tasks, with a standardized physical examination by an occupational physician, in 1993 to 1994 and again in 1996 to 1997. All wor…	Article
Injuries of exercise	Roy S.	1985	Medical Clinics of North America	10.1016/S0025-7125(16)31066-5	https://www.scopus.com/inward/record.uri?eid=2-s2.0-0021918204&doi=10.1016%2fS0025-7125%2816%2931066-5&partnerID=40&md5=2caf6082e57874ee239e24934fc213a5	This article reviews a few of the more common injuries of exercise and is an introduction to the subject. The topic for discussion was selected for two reasons. First, injuries of exercise are common and frequently bring the exercising individual to his primary physician. Second, as many of these conditions are not often reviewed in internal medicine or family practice programs, the primary care …	Article
Results of arthroscopic repair of type II superior labral anterior posterior lesions in overhead athletes: Assessment of return to preinjury playing level and satisfaction	Neuman B.J.; Boisvert C.B.; Reiter B.; Lawson K.; Ciccotti M.G.; Cohen S.B.	2011	American Journal of Sports Medicine	10.1177/0363546511412317	https://www.scopus.com/inward/record.uri?eid=2-s2.0-80052524785&doi=10.1177%2f0363546511412317&partnerID=40&md5=c1fe1dcdd813cf3b3cd02937e4ca4f5b	Background: The majority of the literature on surgical outcomes of superior labral anterior posterior (SLAP) repairs has focused on short-term follow-up of 1 to 2 years, not allowing adequate time for full rehabilitation and return to maximum level of competition for all types of athletes. Also, previous studies have concentrated on using questionnaires that primarily evaluate patients' activitie…	Article
Medial epicondylitis	Ciccotti M.G.; Ramani M.N.	2003	Sports Medicine and Arthroscopy Review	10.1097/00132585-200311010-00008	https://www.scopus.com/inward/record.uri?eid=2-s2.0-0038150480&doi=10.1097%2f00132585-200311010-00008&partnerID=40&md5=7cfd17ef65deff173a04bc20fbc74539	Medial epicondylitis of the elbow involves pathologic alteration in the musculotendinous origins at the medial epicondyle. Although commonly referred to as "golfer's elbow", the condition may in fact be caused by a variety of sports and occupational activities. Accurate diagnosis requires a thorough understanding of the anatomic, epidemiologic, and pathophysiologic factors. Nonoperative treatment…	Article
The Shoulder in Sports	COFIELD R.H.	1984	Mayo Clinic Proceedings	10.1016/S0025-6196(12)60768-X	https://www.scopus.com/inward/record.uri?eid=2-s2.0-0021333653&doi=10.1016%2fS0025-6196%2812%2960768-X&partnerID=40&md5=391aa73170bb56a33dd5201bedb03625	Many sports activities that involve the upper extremity entail similar patterns of movement. Analysis of these activities, a better understanding of the throwing motion, and an awareness of shoulder diseases or injuries have led to a rational plan for investigation and management of shoulder problems. Evaluation often extends beyond the usual medical boundaries and must be based on information ob…	Article
Meniscal Injury in the Anterior Cruciate-Deficient Knee: A Rationale for Clinical Decision-Making	Rosenberg L.S.; Sherman M.F.	1992	Sports Medicine	10.2165/00007256-199213060-00005	https://www.scopus.com/inward/record.uri?eid=2-s2.0-0026690767&doi=10.2165%2f00007256-199213060-00005&partnerID=40&md5=2afba4dbae9b61f15ce0ca31905a2cb2	Meniscal injury is common in acute or chronic anterior cruciate ligament insufficiency. The patterns of meniscal lesions are predictable in the acute and chronically unstable knee. The early incidence of meniscal injury is high and increases with time. Meniscal repair has become increasingly successful. Techniques for anterior cruciate ligament reconstruction have also improved, and with more pro…	Article
Clinical aspects of muscle injury	Kibler W.	1990	Medicine and Science in Sports and Exercise	10.1249/00005768-199008000-00005	https://www.scopus.com/inward/record.uri?eid=2-s2.0-0025363078&doi=10.1249%2f00005768-199008000-00005&partnerID=40&md5=9103af732d90ac9ebb4162fac41c8b84	Muscle injuries are a common part of the clinical practice of sports medicine. Due to variations in muscle injury, the clinical presentation may vary from the subclinical to the catastrophic. Muscle injuries may present in four broad categories: acute, chronic, acute exacerbation of a chronic problem, or subclinical alteration. Each muscle injury can be further broken down into five areas: tissue…	Article
A table tennis glove for tetraplegics	Slatter E.R.; Gibb M.M.	1979	Paraplegia	10.1038/sc.1979.49	https://www.scopus.com/inward/record.uri?eid=2-s2.0-0018765011&doi=10.1038%2fsc.1979.49&partnerID=40&md5=8310bda85d453ffc501bd6ae6665027c	A new table tennis glove to enable a tetraplegic to hold a table tennis bat is described and discussed. It is much easier to apply than to bandage the bat to the hand. © 1979, Paraplegia. All Rights Reserved.	Article
Correlation analyses and regression modeling between isokinetic testing and on-court performance in competitive adolescent tennis players	Signorile J.F.; Sandler D.J.; Smith W.N.; Stoutenberg M.; Perry A.C.	2005	Journal of Strength and Conditioning Research	10.1519/R-15514.1	https://www.scopus.com/inward/record.uri?eid=2-s2.0-24944572729&doi=10.1519%2fR-15514.1&partnerID=40&md5=6a006f15546790ed4ed2b8380de95225	Tennis requires skill, physical attributes, and strategy. Ball velocity and placement are two of the most important components in winning the faster-paced modern game. Although isokinetic testing has been used to evaluate physical characteristics and injury potential in tennis players, few studies have compared isokinetics and on-court performance. Such a comparison would help establish links bet…	Article
[Biceps tendon rupture in athletes. Diagnosis and management modalities. Report of three cases].; [Ruptura del tendón del bíceps en atletas: diagnóstico y modalidades de manejo, presentación de 3 casos.]	Zenteno-Chávez B.; Arredondo-García H.; Morales-Chaparro I.	2012	Acta ortopédica mexicana		https://www.scopus.com/inward/record.uri?eid=2-s2.0-84874439457&partnerID=40&md5=dccc5d72fa46796aaae4bb7f6fad9168	OBJECTIVE: To help the orthopedic surgeon become familiar with this type of injuries in athletes; to mention the difficulty to perform the clinical and imaging diagnosis; to emphasize the diagnostic need of arthroscopy in the injury of the proximal or long tendon; to present the current treatment modalities and, in the distal injury, suggest the use of a single incision, as well as biodegradable …	Article
Industrial Medicine and Acute Musculoskeletal Rehabilitation. 3. Work-Related Musculoskeletal Conditions: The Role for Physical Therapy, Occupational Therapy, Bracing, and Modalities	Foye P.M.; Sullivan W.J.; Sable A.W.; Panagos A.; Zuhosky J.P.; Irwin R.W.	2007	Archives of Physical Medicine and Rehabilitation	10.1016/j.apmr.2006.12.010	https://www.scopus.com/inward/record.uri?eid=2-s2.0-33847174063&doi=10.1016%2fj.apmr.2006.12.010&partnerID=40&md5=80cc458ae8287b65ef21223dbb2dc8f9	Foye PM, Sullivan WJ, Sable AW, Panagos A, Zuhosky JP, Irwin RW. Industrial medicine and acute musculoskeletal rehabilitation. 3. Work-related musculoskeletal conditions: the role for physical therapy, occupational therapy, bracing, and modalities. This chapter focuses on the use of modalities, therapeutic exercise, and orthotic devices in the treatment of lateral epicondylitis, carpal tunnel syn…	Article
Arthroscopic treatment of lateral epicondylitis: Indication, technique and early results	Jerosch J.; Schunck J.	2006	Knee Surgery, Sports Traumatology, Arthroscopy	10.1007/s00167-005-0662-5	https://www.scopus.com/inward/record.uri?eid=2-s2.0-33645654520&doi=10.1007%2fs00167-005-0662-5&partnerID=40&md5=e9ef013eb576721dd18cdb1eb8b85bb6	The purpose of this study is to present the results of the arthroscopic treatment of lateral epicondylitis. Twenty patients with lateral epicondylitis (mean age 42 years) were treated arthroscopically. The average duration of symptoms prior to surgery was 14 months. The arthroscopic joint inspection showed an intact capsule in seven patients (type-I lesion), in eight patients a linear capsule tea…	Article
A descriptive profile of age-specific knee extension flexion strength in elite junior tennis players	Ellenbecker T.S.; Roetert E.P.; Sueyoshi T.; Riewald S.	2007	British Journal of Sports Medicine	10.1136/bjsm.2007.037085	https://www.scopus.com/inward/record.uri?eid=2-s2.0-35948996524&doi=10.1136%2fbjsm.2007.037085&partnerID=40&md5=10563cd6124db605563cf59c7a3423e6	Background: Tennis requires repetitive multidirectional movement patterns that can lead to lower extremity injury. Knowledge of population and age-specific strength parameters can be used during performance enhancement training and rehabilitation of tennis players. Objectives: The purpose of this study was to generate population and age-specific descriptive profiles of concentric isokinetic knee …	Article
Chronic medial and lateral epicondylitis: A comparison of pain, disability, and function	Pienimaki T.T.; Siira P.T.; Vanharanta H.	2002	Archives of Physical Medicine and Rehabilitation	10.1053/apmr.2002.29620	https://www.scopus.com/inward/record.uri?eid=2-s2.0-0036198488&doi=10.1053%2fapmr.2002.29620&partnerID=40&md5=080458c1d75786dd413441db6ca63abb	Objectives: To investigate pain, disability, and muscle function of the arm in medial epicondylitis and to compare the results with those in chronic lateral epicondylitis. Design: Cross-sectional, case-control study. Setting: University hospital clinic admitting chronic hand patients. Participants: Twenty-five patients with chronic unilateral medial epicondylitis and 25 age- and gender-matched pa…	Article
A handball player with a tennis leg: Incentive for muscle sonography and intermittent pneumatic compression during the follow up	Aydoǧ S.T.; Özçakar L.	2007	Journal of Back and Musculoskeletal Rehabilitation	10.3233/BMR-2007-20407	https://www.scopus.com/inward/record.uri?eid=2-s2.0-42049107257&doi=10.3233%2fBMR-2007-20407&partnerID=40&md5=c23449f1336aad080aea25a83e7f9bb5	This case report presents using ultrasonography for Tennis leg (TL) injury for follow up, and also presents treating the same problems with intermittent pneumatic compression (IPC). © 2007 IOS Press. All rights reserved.	Article
Isokinetic Concentric Versus Eccentric Training of Shoulder Rotators with Functional Evaluation of Performance Enhancement in Elite Tennis Players	Mont M.A.; Cohen D.B.; Campbell K.R.; Gravare K.; Mathur S.K.	1994	The American Journal of Sports Medicine	10.1177/036354659402200413	https://www.scopus.com/inward/record.uri?eid=2-s2.0-0028277697&doi=10.1177%2f036354659402200413&partnerID=40&md5=bc9c7b8f1bbad1a36a5ccfe9754354da	Thirty elite tennis players were randomly assigned to three groups to evaluate shoulder isokinetic internal and external rotation training: an isokinetic concentric group, an isokinetic eccentric group, and a control group with no training. Subjects were tested before and after training both concentrically and eccentrically using an isokinetic dynamometer. Functional output before and after train…	Article
Muscle activation in coupled scapulohumeral motions in the high performance tennis serve	Kibler W.B.; Chandler T.J.; Shapiro R.; Conuel M.	2007	British Journal of Sports Medicine	10.1136/bjsm.2007.037333	https://www.scopus.com/inward/record.uri?eid=2-s2.0-35948951090&doi=10.1136%2fbjsm.2007.037333&partnerID=40&md5=b359701b934d5740fb9dcdd4b98fd592	Objective: To evaluate muscle activation patterns in selected scapulohumeral muscles in the tennis serve. These patterns of muscle activation have not been evaluated in other studies of the tennis serve. Fine wire and surface EMG was used to calculate onset and offset timing of muscle activation. Design: Controlled laboratory study. Setting: Biomechanical laboratory. Subjects: 16 tennis players (…	Article
Ergonomic and behavioral interventions as the primary treatment for work-related lateral epicondylitis	McCormack S.	2010	Work	10.3233/WOR-2010-1059	https://www.scopus.com/inward/record.uri?eid=2-s2.0-78650550782&doi=10.3233%2fWOR-2010-1059&partnerID=40&md5=a758bdb85db20e50a21772eeee6e8c3e	Objective: Work-related injuries (WRI) are costly to employers and the United States government due to missed days at work and medical expenses. This case report documents the results of using ergonomic and behavioral changes to address a client's symptoms due to a WRI. Participant: The client worked as an administrative assistant at a small, private medical college and presented with lateral epi…	Article
Effect of sports activity on bone mineral density in wheelchair athletes	Miyahara K.; Wang D.-H.; Mori K.; Takahashi K.; Miyatake N.; Wang B.-L.; Takigawa T.; Takaki J.; Ogino K.	2008	Journal of Bone and Mineral Metabolism	10.1007/s00774-007-0789-1	https://www.scopus.com/inward/record.uri?eid=2-s2.0-37349084910&doi=10.1007%2fs00774-007-0789-1&partnerID=40&md5=1219024a58f5465583e0adee7d30e8ea	The present study carried out a measurement of body composition and a nutrition survey, targeting 28 male wheelchair athletes and comparing them with 25 male physically able healthy athletes as the controls. The DXA method was used to measure bone mineral density (BMD), percentage of body fat (% body fat), and lean body mass (LBM). Possible factors affecting the BMD of the wheelchair athletes wit…	Article
Factors influencing sport participation among athletes with spinal cord injury	Wu S.K.; Williams T.	2001	Medicine and Science in Sports and Exercise	10.1097/00005768-200102000-00001	https://www.scopus.com/inward/record.uri?eid=2-s2.0-0035130825&doi=10.1097%2f00005768-200102000-00001&partnerID=40&md5=b410719423c84c7b1d96784b1af3c6ef	Objective: This exploratory study examined the relationships between pre- and post-injury sport participation among active individuals with spinal cord injury (SCI) in the United Kingdom. In particular, factors that influence individuals with SCI into sport were identified. Methods: A total of 143 British individuals with SCI currently participating in wheelchair basketball, wheelchair rugby, whe…	Article
Tennis: Rehabilitation, training, and tips	Gokeler A.; Lehmann M.; Mathijs O.; Kentsch A.	2001	Sports Medicine and Arthroscopy Review	10.1097/00132585-200101000-00010	https://www.scopus.com/inward/record.uri?eid=2-s2.0-0035743702&doi=10.1097%2f00132585-200101000-00010&partnerID=40&md5=4b9d60e13b794c933792a4107a1508c9	The purpose of this section is to present the general guidelines for rehabilitating an injured tennis player. The focus is on treating the most common injury pattern of overhead athletes, i.e., rotator cuff pathology with secondary bursitis and finally microtraumatic instability. The pathologic cascade starts with an overload of the dynamic stabilizers, and if not recognized and not treated appro…	Article
Plastic footwear for leprosy	Antia N.H.	1990	Leprosy Review	10.5935/0305-7518.19900009	https://www.scopus.com/inward/record.uri?eid=2-s2.0-0025310954&doi=10.5935%2f0305-7518.19900009&partnerID=40&md5=1a86f217561165ca00e05bf6aafa9f75	The anaesthetic foot in leprosy poses the most major problem in the rehabilitation of its patients. Various attempts have been made to produce protective footwear such as the microcellular ruber-car-tyre sandals. Unfortunately these attempts have had little success on a large scale because of the inability to produce them in large numbers and the stigma attached to such unusual footwear. While su…	Article
The methodology of improving people after the injury of spinal cord on active rehabilitation camps; [Metodyka usprawniania osób po urazie rdzenia kregowego podczas obozów aktywnej rehabilitacji]	Furmaniuk L.; Cywińska-Wasilewska G.Z.	2008	Fizjoterapia	10.2478/v10109-009-0009-8	https://www.scopus.com/inward/record.uri?eid=2-s2.0-55349120127&doi=10.2478%2fv10109-009-0009-8&partnerID=40&md5=f871447f92065f1f3342227dab53d2a9	The number of young people, who due to the injury of spinal cord are threatened to be excluded from the society, increases every year. Such people can depend on the help from the Foundation of Active Rehabilitation, whose programme is created together with the handicapped people moving on wheelchairs. One of the forms of help is participation in an Active Rehabilitation camp. The aim of the camp …	Article
Stress injury leading to slipped capital femoral epiphysis in a competitive adolescent tennis player: A case report	Kasper J.C.; Gerhardt M.B.; Mandelbaum B.R.	2007	Clinical Journal of Sport Medicine	10.1097/JSM.0b013e31802b4fb6	https://www.scopus.com/inward/record.uri?eid=2-s2.0-33847113347&doi=10.1097%2fJSM.0b013e31802b4fb6&partnerID=40&md5=10f7c944012e6b3cdaeaa5189fac1e22	[No abstract available]	Article
Identification of prognostic indicators for patient outcomes in extensor tendinopathy at the elbow	Paoloni J.A.; Murrell G.A.C.	2004	Scandinavian Journal of Medicine and Science in Sports	10.1111/j.1600-0838.2004.00358.x	https://www.scopus.com/inward/record.uri?eid=2-s2.0-2942610435&doi=10.1111%2fj.1600-0838.2004.00358.x&partnerID=40&md5=766e7d107036105b695153d157f242fb	Extensor tendinopathy is a degenerative overuse condition involving the common extensor tendon at the lateral humeral epicondyle. The diagnosis and management of this condition are clinically based. Our aims were to determine if through patient history and clinical examination we could ascertain prognostic factors affecting time to symptom resolution in extensor tendinopathy. Symptomatic patients…	Article
2. Upper extremity injuries	Bowyer B.L.; Gooch J.L.; Geiringer S.R.	1993	Archives of Physical Medicine and Rehabilitation		https://www.scopus.com/inward/record.uri?eid=2-s2.0-0027173068&partnerID=40&md5=786f9f11e27e857ea7ad2dba2815c2ca	This self-directed learning module highlights recent advances in this topic area. It is part of the chapter on sports medicine in the Self-Directed Medical Knowledge Program for practitioners and trainees in physical medicine and rehabilitation. In this article, shoulder and elbow problems of the throwing athlete are emphasized. Common injuries involving the wrist and hand are also covered. © 199…	Article
Occupational soft tissue disorders of the hand and forearm	Livengood L.	1992	Wisconsin Medical Journal		https://www.scopus.com/inward/record.uri?eid=2-s2.0-0026473030&partnerID=40&md5=c2c3114948d13a5b584b8f43503004a8	Upper extremity work-related diagnoses are becoming more frequent as a source of chronic pain and lost work time for the injured worker. Early directed care toward diagnosis, treatment, and rehabilitation is needed to prevent a protracted course. A review of common regional problems of the upper extremity is presented.	Article
Achilles tendon suture with plantaris tendon augmentation plastic based on BRUG; [Achillessehnennaht mit Plantarissehnen-Augmentationsplastik nach BRUG]	Schiedel F.; Schlichtmann J.; Neuber M.; Langer M.	2005	Fuss und Sprunggelenk	10.1007/s10302-005-0127-7	https://www.scopus.com/inward/record.uri?eid=2-s2.0-28844498393&doi=10.1007%2fs10302-005-0127-7&partnerID=40&md5=8b84eff0a3de229e318aa5c4ecd1e584	The rupture of the achilles tendon belongs to the rare injuries. It mainly appears in the context with exercise (especially badminton, tennis, squash and European soccer) in patients in their forties. There are two methods of treatment: the operative and the conservative. In both methods an early functional after-treatment is an elementary component for keeping the rehabilitation phase as short a…	Article
Electromyography and motion analysis of the upper extremity in sports	Moynes D.R.; Perry J.; Antonelli D.J.; Jobe F.W.	1986	Physical Therapy	10.1093/ptj/66.12.1905	https://www.scopus.com/inward/record.uri?eid=2-s2.0-0023035897&doi=10.1093%2fptj%2f66.12.1905&partnerID=40&md5=35704268ff7e192019515a063661d27b	This article reviews the results of studies using electromyographic recordings to determine muscle function during athletic activities. Electromyographic recordings were synchronized with high-speed film to provide information on shoulder muscle firing patterns during baseball pitching, swimming, tennis, and golf. The information obtained about the contributions of specific muscles during these a…	Article
Rehabilitation of musculoskeletal and soft tissue disorders. 2. Shoulder and upper extremity	Miller B.; Anderson J.M.; Fisher S.V.; Merritt J.L.	1988	Archives of Physical Medicine and Rehabilitation		https://www.scopus.com/inward/record.uri?eid=2-s2.0-0023850982&partnerID=40&md5=e7c358192cc24a043e89118df69cfd85	This self-directed learning module highlights advances in the rehabilitation of musculoskeletal and soft tissue disorders of the shoulder and upper extremity. It is a section of the chapter on rehabilitation of musculoskeletal and soft tissue disorders for the Self-Directed Medical Knowledge Program Study Guide for practitioners and trainees in physical medicine and rehabilitation. This section c…	Article
Descriptive profile of hip rotation range of motion in elite tennis players and professional baseball pitchers	Ellenbecker T.S.; Ellenbecker G.A.; Roetert E.P.; Silva R.T.; Keuter G.; Sperling F.	2007	American Journal of Sports Medicine	10.1177/0363546507300260	https://www.scopus.com/inward/record.uri?eid=2-s2.0-34447506575&doi=10.1177%2f0363546507300260&partnerID=40&md5=b9b1384800426c14ebb5fcdf84a04ac7	Background: Repetitive loading to the hip joint in athletes has been reported as a factor in the development of degenerative joint disease and intra-articular injury. Little information is available on the bilateral symmetry of hip rotational measures in unilaterally dominant upper extremity athletes. Hypothesis: Side-to-side differences in hip joint range of motion may be present because of asym…	Article
Medial gastrocnemius tear ("tennis leg"): A case report	Rinn T.B.; Nelson R.C.	1996	Journal of Sports Chiropractic and Rehabilitation		https://www.scopus.com/inward/record.uri?eid=2-s2.0-0029896859&partnerID=40&md5=16fb61be7cd254c7bfa46b94de5898e2	This paper describes the case of a patient who suffered a tear in his gastrocnemius muscle. The diagnostic and therapeutic options for such tears are described. Chiropractic care in this case included ice, compression and elevation for acute management, compression wrap, proteolytic enzymes, general massage, cross-tissue friction massage, passive stretching and active motion in a running/walking …	Article
Management of Lateral Epicondylitis in the Athlete	Murphy K.P.; Giuliani J.R.; Freedman B.A.	2006	Operative Techniques in Sports Medicine	10.1053/j.otsm.2006.02.002	https://www.scopus.com/inward/record.uri?eid=2-s2.0-33746805422&doi=10.1053%2fj.otsm.2006.02.002&partnerID=40&md5=9113a972e6a6f47ba1439ff25ce4d88c	Arthroscopy has become an invaluable tool for addressing elbow pathology in young active patients. The surgical indications for elbow arthroscopy are evolving, but our primary indication has been the treatment of lateral epicondylitis. While, the vast majority of patients with "tennis elbow" respond to nonoperative therapy, arthroscopic release of the extensor carpi radialis brevis (ECRB) can be …	Article
Topical Nitric Oxide Application in the Treatment of Chronic Extensor Tendinosis at the Elbow. A Randomized, Double-Blinded, Placebo-Controlled Clinical Trial	Paoloni J.A.; Appleyard R.C.; Nelson J.; Murrell G.A.C.	2003	American Journal of Sports Medicine	10.1177/03635465030310062901	https://www.scopus.com/inward/record.uri?eid=2-s2.0-0344064838&doi=10.1177%2f03635465030310062901&partnerID=40&md5=b525bc1cc6eef8bfaafbeada5772f28a	Background: Extensor tendinosis ("tennis elbow") is a degenerative overuse tendinopathy of the wrist extensors at their attachment to the lateral humeral epicondyle. No treatrnent has been universally successful. Topical application of nitric oxide has been used effectively to treat fractures and cutaneous wounds in animal models, presumably by stimulation of collagen synthesis in fibroblasts. Pu…	Article
Descriptive profile of scapulothoracic position, strength and flexibility variables in adolescent elite tennis players	Cools A.M.; Johansson F.R.; Cambier D.C.; Velde A.V.; Palmans T.; Witvrouw E.E.	2010	British Journal of Sports Medicine	10.1136/bjsm.2009.070128	https://www.scopus.com/inward/record.uri?eid=2-s2.0-77954178852&doi=10.1136%2fbjsm.2009.070128&partnerID=40&md5=b2b9055b008917bdbcf9f2d03fb0ceca	Study design: Descriptive study, cross-sectional design. Background: Tennis requires repetitive overhead movement patterns that can lead to upper extremity injury. The scapula plays a vital role in injury-free playing. Scapular dysfunction has been associated with shoulder injury in the overhead athlete. Objectives: The purpose of this study was to describe variables regarding scapular position, …	Article
Industrial Medicine and Acute Musculoskeletal Rehabilitation. 6. Upper- and Lower-Limb Injections for Acute Musculoskeletal Injuries and Injured Workers	Foye P.M.; Sullivan W.J.; Panagos A.; Zuhosky J.P.; Sable A.W.; Irwin R.W.	2007	Archives of Physical Medicine and Rehabilitation	10.1016/j.apmr.2006.12.013	https://www.scopus.com/inward/record.uri?eid=2-s2.0-33847113173&doi=10.1016%2fj.apmr.2006.12.013&partnerID=40&md5=a810013cfa595f1078fb1b27fa561b24	Foye PM, Sullivan WJ, Sable AW, Panagos A, Zuhosky JP, Irwin RW. Industrial medicine and acute musculoskeletal rehabilitation. 6. Upper- and lower-limb injections for acute musculoskeletal injuries and injured workers. This self-directed study module focuses on the use of corticosteroids and other injections in the treatment of lateral epicondylitis, de Quervain's tenosynovitis, carpal tunnel syn…	Article
Musculoskeletal pain and overuse syndromes in adult acquired major upper-limb amputees	Østlie K.; Franklin R.J.; Skjeldal O.H.; Skrondal A.; Magnus P.	2011	Archives of Physical Medicine and Rehabilitation	10.1016/j.apmr.2011.06.026	https://www.scopus.com/inward/record.uri?eid=2-s2.0-82455181555&doi=10.1016%2fj.apmr.2011.06.026&partnerID=40&md5=169ceea4a168b899129c61ed4b2ca1e9	Objectives: (1) To compare the prevalence of self-reported musculoskeletal pain in upper-limb amputees (ULAs) in Norway with that of a control group drawn from the Norwegian general population; (2) to describe musculoskeletal pain bothersomeness in ULAs; (3) to estimate the association between prosthesis wear and self-reported musculoskeletal pain in ULAs; and (4) to describe the occurrence of mu…	Article
Wrist injuries in nonprofessional tennis players: Relationships with different grips	Tagliafico A.S.; Ameri P.; Michaud J.; Derchi L.E.; Sormani M.P.; Martinoli C.	2009	American Journal of Sports Medicine	10.1177/0363546508328112	https://www.scopus.com/inward/record.uri?eid=2-s2.0-67650333533&doi=10.1177%2f0363546508328112&partnerID=40&md5=f8e0560319e37f93c59db2e07ca0bd85	Background: Recent advances in tennis teaching techniques have been applied in nonprofessional tennis players to develop a more effective play. Hits with enormous amount of top-spin and lower technical and physical training are responsible for most wrist injuries in nonprofessional tennis players. Hypothesis: The use of different grips (Eastern, Western, semi-Western) determines the pattern of wr…	Article
Uncommon abdominal muscle injury in a tennis player: Internal oblique strain	Maquirriain J.; Ghisi J.P.	2006	British Journal of Sports Medicine	10.1136/bjsm.2005.023457	https://www.scopus.com/inward/record.uri?eid=2-s2.0-33646380599&doi=10.1136%2fbjsm.2005.023457&partnerID=40&md5=9557781c823b9229f0f9a673050dd90e	The case of a strain injury of the internal oblique abdominal muscle in a professional tennis player is presented. This uncommon lesion resulted from eccentric, unbalanced trunk rotation. Magnetic resonance imaging helped to confirm the diagnosis. Tennis specific core strengthening is crucial for rehabilitation and recurrence prevention.	Article
Golf injuries of the upper extremity.	Wiesler E.R.; Lumsden B.	2005	Journal of surgical orthopaedic advances		https://www.scopus.com/inward/record.uri?eid=2-s2.0-19844380170&partnerID=40&md5=6655957499cfdef19facb963759d0b1c	Golf has demonstrated increasing popularity and with this heightened enthusiasm has come an increased awareness of the significant number of injuries associated with playing golf. While back injuries represent the most commonly injured specific body part, upper extremity injuries are most frequent overall and the most likely to result in loss of play. Patterns of injury differ based on level of p…	Article
Testing isokinetic muscular fatigue of shoulder internal and external rotation in elite junior tennis players	Ellenbecker T.S.; Roetert E.P.	1999	Journal of Orthopaedic and Sports Physical Therapy	10.2519/jospt.1999.29.5.275	https://www.scopus.com/inward/record.uri?eid=2-s2.0-0032959218&doi=10.2519%2fjospt.1999.29.5.275&partnerID=40&md5=1756250d93d5615e46848c1b432ab360	Study Design: Single group, post-test only descriptive analysis of isokinetically measured shoulder internal and external rotation muscular fatigue. Objectives: To determine whether differences in isokinetically measured muscular fatigue exist between shoulder external (ER) and internal rotation (IR) and between the dominant (DOM) and nondominant (NDOM) extremity in elite junior tennis players. B…	Article
Proximal hamstring rupture, restoration of function without surgical intervention: A case study on myofascial trigger point pressure release	Grieve R.	2006	Journal of Bodywork and Movement Therapies	10.1016/j.jbmt.2005.08.003	https://www.scopus.com/inward/record.uri?eid=2-s2.0-33644960516&doi=10.1016%2fj.jbmt.2005.08.003&partnerID=40&md5=7f2a631f437ec93f7dc7374c7943c902	Proximal hamstring rupture is a rare occurrence, although documented in the literature during water skiing. This case study highlights the treatment of a proximal hamstring rupture whilst water skiing. In this case, physiotherapy was the main therapeutic intervention with no subsequent surgical referral. An initial first course of extensive physiotherapy rehabilitation had increased hamstring str…	Article
The effects of ankle bracing on the activation of the peroneal muscles during a lateral shuffling movement	Gribble P.A.; Radel S.; Armstrong C.W.	2006	Physical Therapy in Sport	10.1016/j.ptsp.2005.10.003	https://www.scopus.com/inward/record.uri?eid=2-s2.0-32544431523&doi=10.1016%2fj.ptsp.2005.10.003&partnerID=40&md5=b277ebdb384a8cafc670112d87314351	The effects of ankle bracing on the levels and patterns of ankle muscle activation are not well understood. Objectives: The purpose of this study was to examine this issue during a dynamic functional activity that involved marked ankle inversion. Design: Within subjects repeated measures. Setting: University Research Laboratory. Participants: Fifteen female collegiate athletes completed multiple …	Article
Thoracoabdominal musculoskeletal injuries in racquet sports	Lehman R.C.	1988	Clinics in Sports Medicine		https://www.scopus.com/inward/record.uri?eid=2-s2.0-0023945774&partnerID=40&md5=f0b965b389590e9991dc13d1234eb5c1	Thoracoabdominal musculoskeletal injuries are separated into rectus abdominus injuries and lower thoracic muscular injuries. Localized rectus injuries may be treated by steroid injection. Diffuse rectus injuries and thoracic injuries are treated by aggressive rehabilitation. The mechanisms of injury are different in each case, and prevention of these forces is necessary to allow soft-tissue heali…	Article
Upper extremity injuries in golf	Bayes M.C.; Wadsworth L.T.	2009	Physician and Sportsmedicine	10.3810/PSM.2009.04.1687	https://www.scopus.com/inward/record.uri?eid=2-s2.0-75749095168&doi=10.3810%2fPSM.2009.04.1687&partnerID=40&md5=5e0c8832613666a6d65594e74d291ee5	Golf is an asymmetric sport with unique patterns of injury depending upon the skill level. Higher handicap players typically experience injuries that result from swing mechanics, whereas lower handicap and professional players have overuse as the major cause of their injuries. The majority of shoulder injuries affecting golfers occur in the nondominant shoulder. Common shoulder injuries include s…	Article
Shoulder pain due to tennis injury - The clinical examination as basis for successful therapy; [DER SCHULTERSCHMERZ IM TENNISSPORT - DIE KLINISCHE UNTERSUCHUNG - DIE BASIS ZUM THERAPIEERFOLG]	Schippinger G.; Seibert F.J.	1995	Aktuelle Traumatologie		https://www.scopus.com/inward/record.uri?eid=2-s2.0-0029151114&partnerID=40&md5=06bdd836998e2013f23fe55a9dda4d52	Tennis is an increasingly popular sport. Injuries mainly affect the stroke arm. Due to chronic pain the tennisplayer is sometimes forced to give up this sport. Knowledge of the pathologic anatomy as well as following the rules of a systematic clinical examination is of utmost importance in diagnosing a shoulder problem. Frequently the patient's history and presentation is often very vague and not…	Article
Occult periarthrosis of the shoulder: A possible progenitor of tennis elbow	LaBan M.M.; Iyer R.; Tamler M.S.	2005	American Journal of Physical Medicine and Rehabilitation	10.1097/01.phm.0000176548.18362.67	https://www.scopus.com/inward/record.uri?eid=2-s2.0-27544482860&doi=10.1097%2f01.phm.0000176548.18362.67&partnerID=40&md5=0572943ec39ca344d2955ec289bba0ac	Nineteen outpatients, nine women and ten men, all right-handed, ranging in age from 33 to 87 yrs, with an average age of 53.5 yrs, presented with complaints of lateral epicondylitis (i.e., tennis elbow). Each was subsequently identified as having a heretofore unrecognized loss of ipsilateral shoulder internal rotation. The authors suggest that in this scenario the occult shoulder periarthrosis is…	Article
Corticosteroid injection in early treatment of lateral epicondylitis	Newcomer K.L.; Laskowski E.R.; Idank D.M.; McLean T.J.; Egan K.S.	2001	Clinical Journal of Sport Medicine	10.1097/00042752-200110000-00002	https://www.scopus.com/inward/record.uri?eid=2-s2.0-0035168428&doi=10.1097%2f00042752-200110000-00002&partnerID=40&md5=018900a952363e362838b51ad71777e9	Objective: To analyze whether a corticosteroid injection in combination with rehabilitation early in the course of lateral epicondylitis (LE) alters the outcome up to 6 months after injection compared with a control injection and rehabilitation. Design: Randomized, controlled, double-blind study. Setting: Sports medicine center in a tertiary care center. Participants: Subjects with a diagnosis of…	Article
Bone-patellar tendon-bone autograft versus hamstring autograft anterior cruciate ligament reconstruction in the young athlete: A retrospective matched analysis with 2-10 year follow-up	Mascarenhas R.; Tranovich M.J.; Kropf E.J.; Fu F.H.; Harner C.D.	2012	Knee Surgery, Sports Traumatology, Arthroscopy	10.1007/s00167-011-1735-2	https://www.scopus.com/inward/record.uri?eid=2-s2.0-84864386399&doi=10.1007%2fs00167-011-1735-2&partnerID=40&md5=a70d4fec0c26a1ccc7266d60387896d8	Purpose: The aim of this study was to examine clinical and patient-reported outcomes as well as return to sport in athletes younger than 25 following ACL reconstruction with either bone-patellar tendon-bone (BTB) or hamstring (HS) autografts using a matched-pairs case-control experimental design. Methods: Twenty-three matched pairs were obtained based on gender (57% women), age (18 ± 3 years BTB …	Article
A novel approach to sonographic examination in a patient with a calf muscle tear: A case report	Chen C.P.C.; Tang S.F.T.; Hsu C.-C.; Chen R.L.; Hsu R.C.; Wu C.-W.; Chen M.J.L.	2009	Journal of Medical Case Reports	10.4076/1752-1947-3-7291	https://www.scopus.com/inward/record.uri?eid=2-s2.0-72249113413&doi=10.4076%2f1752-1947-3-7291&partnerID=40&md5=f077e3bec9ad382edb2ee5a2cc673a54	Introduction. Rupture of the distal musculotendinous junction of the medial head of the gastrocnemius, also known as "tennis leg", can be readily examined using a soft tissue ultrasound. Loss of muscle fiber continuity and the occurrence of bloody fluid accumulation can be observed using ultrasound with the patient in the prone position; however, some cases may have normal ultrasound findings in …	Article
Sports medicine	Jokl E.	1974	American Corrective Therapy Journal		https://www.scopus.com/inward/record.uri?eid=2-s2.0-0016350843&partnerID=40&md5=4dddc1c17df79b25960f1e28de51f383	Studies of Olympic athletes revealed several outstanding performers afflicted with major irremediable physical defects. The left arm of the world record holder and winner of the gold medal in hammer throwing at the 1956 Games in Melbourne, Harold Connolly, is crippled as a result of a birth injury to the left brachial plexus. One of the greatest pistol shots of all times started his competitive p…	Article
Sports as a rehabilitation factor in transverse lesions of the cord with paraplegia; [SPORT ALS REHABILITATIONSFAKTOR BEI QUERSCHNITTGELAHMTEN]	Vogtle Junkert U.; Zureck U.	1973	Offentliche Gesundheitswesen		https://www.scopus.com/inward/record.uri?eid=2-s2.0-17144443438&partnerID=40&md5=2426631dcd96cfe191cb077737824951	Sports are increasingly employed even during the hospital stay, as a means of rehabilitation for transverse lesion of the cord. Even as soon as the day of the accident the 'clinical sports program' with its early phase exercise treatment begins. This is followed by the late phase exerise treatment, beginning around the 10th wk. At this time, when the patient can usually sit in a wheelchair, the '…	Article
Soft-tissue injuries about the elbow.	Nirschl R.P.	1986	Clinics in sports medicine		https://www.scopus.com/inward/record.uri?eid=2-s2.0-0022790408&partnerID=40&md5=09558c034025806904c5ea71f4c808fa	The most common elbow injuries include lateral and medial tennis elbow tendinitis, ulnar nerve dysfunction, and medial ligament sprain. Treatment includes proper rehabilitation and control of abuse. Surgery, when indicated, is directed to the correction of specific pathologic tissue change without harm to adjacent normal tissue.	Article
Quadratus femoris strain	Willick S.E.; Lazarus M.; Press J.M.	2002	Clinical Journal of Sport Medicine	10.1097/00042752-200203000-00012	https://www.scopus.com/inward/record.uri?eid=2-s2.0-0036222274&doi=10.1097%2f00042752-200203000-00012&partnerID=40&md5=2f057a3b870cf3dec5ce7dd541b85386	[No abstract available]	Article
Pianist's rehabilitation: Three cases	Lee S.-H.; Hanks K.B.; Schwartz J.	2005	Medical Problems of Performing Artists		https://www.scopus.com/inward/record.uri?eid=2-s2.0-15244347222&partnerID=40&md5=ac9b2dc3c6ec9a766bb40d94b8e3244a	Three pianists, each with academic and performing credentials, shared their experiences of physical problems, treatment, and rehabilitation. Preparing for solo performance puts an inordinate demand on mental and physical functioning and family life for the pianist in academia. Pianists, who must demonstrate technical and artistic prowess while teaching heavy loads, can easily overuse their piano-…	Article
Shoulder Internal and External Rotation Range of Motion in Nationally Ranked Junior Tennis Players: A Longitudinal Analysis	Roetert E.P.; Ellenbecker T.S.; Brown S.W.	2000	Journal of Strength and Conditioning Research	10.1519/00124278-200005000-00004	https://www.scopus.com/inward/record.uri?eid=2-s2.0-0034390267&doi=10.1519%2f00124278-200005000-00004&partnerID=40&md5=a5f9a0cb4df7f87133168fdb0d2c3d73	This study longitudinally examined shoulder internal rotation (IR), external rotation (ER), and total rotation (TROT) in the dominant (D) and nondominant (ND) arms of 44 nationally ranked junior tennis players aged 14-17 years. Analyses conducted across the 4 age groups revealed a significant main effect of age for IR ranges of motion (ROMs; p < 0.05) but not for ER ROMs. Follow-up analyses on D,…	Article
Industrial rehabilitation medicine. 3. Case studies in upper extremity cumulative trauma disorders	Weinstein S.M.; Robinson J.P.; Rondinelli R.D.; Scheer S.J.	1997	Archives of Physical Medicine and Rehabilitation		https://www.scopus.com/inward/record.uri?eid=2-s2.0-12644258496&partnerID=40&md5=619c3bad9da9e5de815e4af5b05cc9f6	This self-directed learning module highlights new advances in this topic area. It is part of the chapter on industrial rehabilitation medicine in the Self-Directed Physiatric Education Program for practitioners and trainees in physical medicine and rehabilitation. This section contains three case studies discussing nerve, joint, and soft tissue pathology and work disability due to upper extremity…	Article
Conservatively treated anterior cruciate ligament injuries: Activities, symptoms, and roentgenographic changes	Loosli A.; Oshimo T.	1994	Clinical Journal of Sport Medicine	10.1097/00042752-199410000-00003	https://www.scopus.com/inward/record.uri?eid=2-s2.0-0027984853&doi=10.1097%2f00042752-199410000-00003&partnerID=40&md5=64b89f908d2ad90d41b5a382a794ab68	This study evaluated the activity level, symptoms, and roentgenographic changes in patients at least 2 years after injury of their anterior cruciate ligament (ACL), who were treated conservatively without reconstruction. Recreational athletes with an ACL injury have a 70-75% chance of returning to skiing or tennis with an aggressive rehabilitation program and a functional brace. Degenerative chan…	Article
Current concepts in the rehabilitation of the athletic shoulder	Wilk K.E.; Arrigo C.	1993	Journal of Orthopaedic and Sports Physical Therapy	10.2519/jospt.1993.18.1.365	https://www.scopus.com/inward/record.uri?eid=2-s2.0-0027247528&doi=10.2519%2fjospt.1993.18.1.365&partnerID=40&md5=b28bfb3c54c85bd0662e6b6a2774434d	The rehabilitative process of the overhead athlete represents a significant challenge to the clinician. Overhead athletes (thrower, tennis player, swimmer) repetitively subject their shoulder joints to high microtraumatic stresses that, due to the accumulative effects, may lead to a variety of shoulder injuries. This type of athletic patient exhibits uniquely specific physical characteristics, su…	Article
Shoulder impingement in tennis/racquetball players treated with subscapularis myofascial treatments	Ingber R.S.	2000	Archives of Physical Medicine and Rehabilitation	10.1053/mr.2000.4418	https://www.scopus.com/inward/record.uri?eid=2-s2.0-0034098130&doi=10.1053%2fmr.2000.4418&partnerID=40&md5=65750577aeeaae130b66acea1f6eecce	Conservative care of the athlete with shoulder impingement includes activity modification, application of ice, nonsteroidal anti-inflammatory drags, subacromial corticosteroid injections, and physiotherapy. This case report describes the clinical treatment and outcome of three patients with shoulder impingement syndrome who did not respond to traditional treatment. Two of the three were previousl…	Article
Reconstruction of neglected Achilles' tendon defect with peroneus brevis tendon allograft: A case report	Kocabey Y.; Nyland J.; Nawab A.; Caborn D.	2006	Journal of Foot and Ankle Surgery	10.1053/j.jfas.2005.10.009	https://www.scopus.com/inward/record.uri?eid=2-s2.0-30144436548&doi=10.1053%2fj.jfas.2005.10.009&partnerID=40&md5=532250b6d0fc9a783b734f298ee7113d	This case report describes the use of a peroneus brevis allograft to reconstruct a neglected Achilles' tendon injury in a 75-year-old woman. She had difficulty walking, had stiffness, and was unable to perform a heel raise from a single-leg standing position. Magnetic resonance imaging confirmed a 6.8-cm wide defect 13 months after the initial injury. Surgical repair of the neglected rupture was …	Article
Rupture of the Achilles tendon: Diagnosis, treatment and rehabilitation; [De achillespeesruptuur: Diagnose, behandeling en revalidatie]	Reurings J.; Verlaan J.-J.; De Vries L.	2006	Geneeskunde en Sport		https://www.scopus.com/inward/record.uri?eid=2-s2.0-33750293989&partnerID=40&md5=841d081a8cc395d8f8a3c7e94461902a	A 53-year-old female was seen in the emergency department after she experienced acute pain in her left heel while playing tennis. The diagnosis ankle distortion was made, which was treated using a bandage. One week later she consulted a doctor specialized in sports medicine, because of persistent pain and inability to walk. A rupture of the Achilles tendon was diagnosed, which was treated conserv…	Article
Principles of rehabilitation after chronic tendon injuries	Kibler W.B.; Chandler T.J.; Pace B.K.	1992	Clinics in Sports Medicine		https://www.scopus.com/inward/record.uri?eid=2-s2.0-0026732633&partnerID=40&md5=cfebf3059e1399cfccfd5f9ef660c1db	Rehabilitation is the process of normalizing all of the functional consequences that accompany chronic microtrauma tendon injury. A framework for evaluation and implementation using the negative feedback vicious cycle model has been presented. This article was designed to cover basic principles; specific implementation of this framework for one tendon injury, rotator cuff tendinitis, is shown in …	Article
Rectus abdominis muscle strains in tennis players	Maquirriain J.; Ghisi J.P.; Kokalj A.M.	2007	British Journal of Sports Medicine	10.1136/bjsm.2007.036129	https://www.scopus.com/inward/record.uri?eid=2-s2.0-35948961481&doi=10.1136%2fbjsm.2007.036129&partnerID=40&md5=55e390481b97a8884277b1239b7d602a	Rectus abdominis muscle strains are common and debilitating injuries among competitive tennis players. Eccentric overload, followed by forced contraction of the non-dominant rectus abdominis during the cocking phase of the service motion is the accepted injury mechanism. A tennis-specific rehabilitation program emphasising eccentrics and plyometric strengthening of the abdominal wall muscles, con…	Article
An electromyographic analysis of shoulder function in tennis players	Ryu R.K.N.; McCormick J.; Jobe F.W.; Moynes D.R.; Antonelli D.J.	1988	The American Journal of Sports Medicine	10.1177/036354658801600509	https://www.scopus.com/inward/record.uri?eid=2-s2.0-0023759691&doi=10.1177%2f036354658801600509&partnerID=40&md5=fa33757c6daa908176ad8f69c438af91	Shoulder injuries in tennis players are common because of the repetitive, high-magnitude forces generated around the shoulder during the various tennis strokes. An understanding of the complex sequences of muscle activity in this area may help reduce injury, enhance performance, and assist the rapid rehabilitation of the injured athlete. The supraspinatus, infraspinatus, subscapularis, mid dle de…	Article
Agility and perturbation training for a physically active individual with knee osteoarthritis	Fitzgerald G.K.; Childs J.D.; Ridge T.M.; Irrgang J.J.	2002	Physical Therapy	10.1093/ptj/82.4.372	https://www.scopus.com/inward/record.uri?eid=2-s2.0-0036215741&doi=10.1093%2fptj%2f82.4.372&partnerID=40&md5=845beb724f49a0c115bcc92f02e8f348	Background and Purpose. People with knee osteoarthritis (OA) sometimes report episodes of knee instability that limit their activities of daily living. The episodes of instability are similar to those reported by people with knee ligament injuries. The authors believe that modifications of interventions that are used to promote knee stability in individuals with knee ligament injuries can be used…	Article
Periarticular diseases: relation to occupation; [YRKESMEDISINSKE ASPEKTER PA PERIARTIKULAERE SYKDOMMER]	Erichsen E.	1973	Tidsskrift for den Norske Laegeforening		https://www.scopus.com/inward/record.uri?eid=2-s2.0-0015792498&partnerID=40&md5=cb2372e9d58d27f64fc76ee802dbf7c8	The relations between periarticular diseases and occupation are briefly surveyed. Some of the mechanisms, human errors in the handling of tools and the administration of movements and work positions, are described. It is also mentioned that some mental factors, such as stress at work together with a bad working technique, may lead to long term periarticular disturbances. Some aspects of planning …	Article

## Sheet: Total
Title	Authors	Journal	Year	Abstract
Tennis injuries.	Dalziel, R; Dixon, P	Australian family physician	1991	An unfit tennis player is more likely to suffer an injury. The tennis player should be well prepared physically and possess a sound technique. Attention should be paid to playing gear to minimise the possibility of injury.
Method for increasing friction force of tennis racket - provides function of effective control and avoiding sports injuries by surrounding a friction wire across the string of mesh of tennis racket	CHIU C			NOVELTY - A method for increasing friction force of tennis racket is to use more than one friction wire for continuously surrounding the place which is across the string of mesh of tennis racket for forming an irregular surface on the mesh of tennis racket. A slightly square strike zone is set on the center of mesh while the friction wire surrounding the strike zone of mesh. The friction wire sur…
Sports equipment for use as goal post or tennis net	JUERGENS W
Shoulder Injury - Tennis	Aerni, Giselle; Joyce, Michael E.	MEDICINE AND SCIENCE IN SPORTS AND EXERCISE	2012
SHOULDER INJURY - TENNIS	Rho, R. H.; Osborne, M. D.	MEDICINE AND SCIENCE IN SPORTS AND EXERCISE	2001
LEG INJURY - TENNIS	Pearsall, A. W.; Cottrell, W. C.; Kovaleski, J.	MEDICINE AND SCIENCE IN SPORTS AND EXERCISE	2001
TENNIS PLAYERS AND EYE INJURIES - REPLY	SEELENFREUND, MH	JAMA-JOURNAL OF THE AMERICAN MEDICAL ASSOCIATION	1976
EYE INJURIES FROM TENNIS BALLS	RAMANAN, SV	JAMA-JOURNAL OF THE AMERICAN MEDICAL ASSOCIATION	1976
Foot/Ankle Injury-Tennis	Nutz, David J.; Finnoff, Jonathan T.	MEDICINE AND SCIENCE IN SPORTS AND EXERCISE	2008
KNEE INJURIES IN TENNIS	GECHA, SR; TORG, E	CLINICS IN SPORTS MEDICINE	1988
Treating injuries in tennis.	Mulherin, W B	Journal of the Medical Association of Georgia	1992
Musculoskeletal injuries in tennis.	Perkins, Robert H; Davis, Denise	Physical medicine and rehabilitation clinics of North America	2006	Tennis is popular in the United States, with millions participating in the sport. Unlike many other sports, young, middle-aged, and elderly persons are actively playing tennis. Most injuries that are seen are secondary to overuse. Faulty stroke mechanics are often involved in the development of specific injuries seen in tennis players. Fortunately, most injuries respond to conservative treatment …
Tennis ball throwing machine has safety detector for preventing foreign body e.g. users hand from being injured	OSAKA T; NISHIMURA K; NAKAGIRI T
Distal radioulnar joint brace for preventing injury in wrist of e.g. tennis player, has inelastic sheet adapted to wrap around distal radioulnar joint area of human subject, where brace is donned circumferentially around joint	HOWARD W M M			NOVELTY - The brace has a single flexible, inelastic sheet (1) adapted to wrap around a distal radioulnar joint (DRUJ) area of a human subject e.g. patient. The sheet includes straps (21, 22) connected to and arranged laterally on a strap side of a central section (15), A rounded end section (23) is connected to the central section that is opposite to a strap side (11). Two transverse slits (17, …
TENNIS BALLS AND EYE INJURIES	HOLTER, NJ	JAMA-JOURNAL OF THE AMERICAN MEDICAL ASSOCIATION	1977
Shoulder injuries in tennis players	van der Hoeven, H; Kibler, WB	BRITISH JOURNAL OF SPORTS MEDICINE	2006	The mechanism of the overhead action in throwing sports has been studied extensively. This motion is unnatural and highly dynamic, often exceeding the physiological limits of the joint. Owing to overload of various anatomical structures, the shoulder is susceptible to injury. Optimal shoulder function requires good kinetic chain function, optimal stability, and coordination of the scapula in the …
Hand, wrist and forearm splint, e.g. night splint for treating tennis elbow or soft tissue injuries, is composed of a glove with a molded, perforated thermoplastic palm tat holds the hand and wrist in a neutral, half-closed position	WHITMORE I R			NOVELTY - The splint is composed of a glove with a molded, perforated thermoplastic palm that holds the hand and wrist in a neutral, half closed position, without flexing. The splint immobilizes the hand and wrist and allows the muscles to rest aiding recovery. USE - Hand, wrist and forearm splint, e.g. night splint for treating tennis elbow, golfer's elbow or soft tissue injuries to the hand, wr…
Tennis injuries	Ben Kibler, W; Safran, M	EPIDEMIOLOGY OF PEDIATRIC SPORTS INJURIES: INDIVIDUAL SPORTS	2005
Musculoskeletal injuries in the tennis player	Abrams, G. D.; Safran, M. R.	MINERVA ORTOPEDICA E TRAUMATOLOGICA	2011	Tennis is a sport enjoyed by millions of players worldwide. With the large number of both recreational and professional players, there are many tennis-specific injuries which are commonly seen. This review discusses the prevalence of tennis injuries, the biomechanical demands of tennis strokes, the kinetic chain of the tennis serve, as well as specific injuries seen in the tennis player. Specific…
Tennis injuries: occurrence, aetiology, and prevention	Pluim, BM; Staal, JB; Windler, GE; Jayanthi, N	BRITISH JOURNAL OF SPORTS MEDICINE	2006	A systematic search of published reports was carried out in three electronic databases from 1966 on to identify relevant articles relating to tennis injuries. There were 39 case reports, 49 laboratory studies, 28 descriptive epidemiological studies, and three analytical epidemiological studies. The principal findings of the review were: first, there is a great variation in the reported incidence …
ABDOMINAL AND GROIN INJURIES IN TENNIS	BALDUINI, FC	CLINICS IN SPORTS MEDICINE	1988
Injury Profile and Injury Risk Factors in Junior Tennis Players	Hjelm, Nina		2010
KNEE JOINT INJURIES IN TABLE TENNIS PLAYERS	Damir, Hudetz	PROCEEDINGS BOOK OF THE 10TH ANNIVERSARY ITTF SPORTS SCIENCE CONGRESS	2007	Table tennis is assumed to be a sport with practically no injuries. This is a very common prejudice within general sports medicine community. In contrast, table tennis is accompanied with different types of injuries. There are two patterns of injuries in active table tennis players, first caused by single impact trauma and second following repetitive micro trauma. The latter has much higher incid…
Ebow injuries in highly skilled tennis players.	Priest, J D; Jones, H H; Nagel, D A	The Journal of sports medicine	1974
UPPER EXTREMITY INJURIES IN ADOLESCENT TENNIS PLAYERS	GREGG, JR; TORG, E	CLINICS IN SPORTS MEDICINE	1988
Musculoskeletal injuries in the young tennis player	Ben Kibler, W; Safran, MR	CLINICS IN SPORTS MEDICINE	2000	The varied and frequent demands imposed on the young athlete by tennis are associated with a high incidence of injuries. Most of these are overload in nature and are in the lower and upper extremities. The injuries are more sport specific than gender specific, and they frequently are associated with maladaptations in flexibility or muscle strength. Preventative conditioning may be a method to dec…
EPIDEMIOLOGY OF TENNIS, SQUASH, AND RACQUETBALL INJURIES	MAYLACK, FH	CLINICS IN SPORTS MEDICINE	1988
SURFACE AND EQUIPMENT VARIABLES IN TENNIS INJURIES	LEHMAN, RC	CLINICS IN SPORTS MEDICINE	1988
Tennis injuries: prevention and treatment. A review.	Kulund, D N; McCue, F C 3rd; Rockwell, D A; Gieck, J H	The American journal of sports medicine	1979	When players are engaged in the sport of tennis, injuries may occur to the eyes, in the neck, to the shoulder and back, arm and elbow, wrist and hand, and feet. The key to prevention and treatment of these injuries is good coaching and a formal stretching and strengthening program. The drooped tennis shoulder of professionals and senior tennis players is a natural response to heavy use. Shoulder …
Recovery after shoulder injuries in tennis players	Silva, RT; Leme, L; Ejnisman, B; Cohen, M	XXVII FIMS: WORLD CONGRESS OF SPORTS MEDICINE	2002	Shoulder injuries are a common problem in junior and professional tennis players. The major symptoms are pain and instability and the sports medicine physician has to pay attention to the fact that these players can be affected and send them to a lower level of competition. The history of symptoms and the clinical examination are the major points of interest when you work with these players. You …
EPIDEMIOLOGY OF INJURIES IN DANISH CHAMPIONSHIP TENNIS	WINGE, S; JORGENSEN, U; NIELSEN, AL	INTERNATIONAL JOURNAL OF SPORTS MEDICINE	1989
Common sports injuries in young tennis players	Bylak, J; Hutchinson, MR	SPORTS MEDICINE	1998	Tennis is a popular racquet sport played by boys, girls, men and women. Tennis players frequently begin playing in childhood and may continue playing into late adulthood. Preadolescent and adolescent players have open growth plates and a reduced muscle power, lower level of coordination and smaller stature compared with adult players. The physical characteristics of the young tennis player mean t…
Cardiac inpatient conditioning program.	Wenger, N K	Journal of the South Carolina Medical Association (1975)	1969
Radiocapitellar Cartilage Injuries Associated With Tennis Elbow Syndrome	Sasaki, Koichi; Onda, Kazunori; Ohki, Gosuke; Sonoda, Tomoko; Yamashita, Toshihiko; Wada, Takuro	JOURNAL OF HAND SURGERY-AMERICAN VOLUME	2012	Purpose A recent anatomical study has suggested that considerable contact between the under-surface of the extensor carpi radialis brevis (ECRB) and the lateral edge of the capitellum is the cause of tendon injury in lateral epicondylosis. We hypothesized that this contact might concurrently induce cartilage injuries of the capitellum. The purpose of the present study was to determine the prevale…
Epidemiology of musculoskeletal injury in the tennis player	Abrams, Geoffrey D.; Renstrom, Per A.; Safran, Marc R.	BRITISH JOURNAL OF SPORTS MEDICINE	2012	Tennis is a popular sport with tens of millions of players participating worldwide. This popularity was one factor leading to the reappearance of tennis as a medal sport at the 1988 Summer Olympics in Seoul, South Korea. The volume of play, combined with the physical demands of the sports, can lead to injuries of the musculoskeletal system. Overall, injury incidence and prevalence in tennis has b…
Psychosocial stress and sport injuries in tennis players	Olmedilla Zafra, Aurelio; Prieto Andreu, Joel M.; Blas Redondo, Amador	UNIVERSITAS PSYCHOLOGICA	2011	The purpose of this study was to assess the perceived social stress and its relation to sports injuries in tennis players. Sixty-three male tennis players, with a mean age of 31.62 years (SD = 8.93), Sports Clubs belonging to the Province of Alicante (Spain) completed instruments of psychosocial stress and injuries sustained during the previous year the assessment. The results indicate that life …
LOWER-EXTREMITY TENNIS INJURIES - PREVALENCE, ETIOLOGY, AND MECHANISM	FEIT, EM; BERENTER, R	JOURNAL OF THE AMERICAN PODIATRIC MEDICAL ASSOCIATION	1993	A retrospective investigation was undertaken to determine the prevalence of tennis-related lower extremity injuries in the San Francisco Bay area. A total of 376 participants at various Bay area tennis clubs completed a questionnaire before registering for tournament play. The results obtained from the survey indicate that 91.2% of this population had an injury to the lower extremity. A discussio…
SURGICAL-TREATMENT OF SHOULDER INJURIES IN TENNIS PLAYERS	KUHN, JE; HAWKINS, RJ	CLINICS IN SPORTS MEDICINE	1995
Intrinsic And Extrinsic Risk Factors For Tennis Injuries	Stubbe, Janine; Kuiper, Rebecca; Stege, Jasper; van Hespen, Ariette; Pluim, Babette	MEDICINE AND SCIENCE IN SPORTS AND EXERCISE	2012
IDEOBICS - A CREATIVE CONDITIONING PROGRAM	OFFNER, DH	ENGINEERING EDUCATION	1969
INTERNAL ROTATOR-ADDUCTOR TENDINITIS - SHOULDER INJURY ANALOGOUS TO TENNIS ELBOW	NOLAN, MF	PHYSICAL THERAPY	1979
REHABILITATION OF SHOULDER AND ELBOW INJURIES IN TENNIS PLAYERS	ELLENBECKER, TS	CLINICS IN SPORTS MEDICINE	1995
Tennis injuries -: Pattern and incidence in competitive and leisure tennis sports	Kühne, CA; Zettl, RP; Nast-Kolb, D	SPORTVERLETZUNG-SPORTSCHADEN	2004	Tennis is one of the most popular sporting activities in Germany and worldwide [1]. According to this fact injuries and complaints associated with this sport are common in tennis players [2, 3]. Here a retrospective analysis was undertaken in 60 tennis players with and 50 tennis players without tournament experience. Injuries were seen in all players. The most common lesions were blisters, sunbur…
Tennis injuries: Lower the risk through stretching aid strengthening	Baron, SH; Washington, K	JOURNAL OF SPORTS CHIROPRACTIC & REHABILITATION	1999	The tennis athlete requires a combination of stretching and strengthening programs to lower the risk of potential tennis-related injuries. This article reviews the various techniques of stretching and strength training available to enhance performance of the tennis athlete. Stretching and strengthening activities are presented in a sports-specific, photographic manner for the tennis player.
MECHANISMS OF NECK AND SHOULDER INJURIES IN TENNIS PLAYERS	LEE, HWM	JOURNAL OF ORTHOPAEDIC & SPORTS PHYSICAL THERAPY	1995	Shoulder injuries are common among athletes involved in repetitive overhead arm movements, particularly baseball pitchers and tennis players. Due to the similarities between pitching and serving, both athletes often present with similar types of shoulder injuries. However, subtle differences in neck and shoulder movements between the pitcher and tennis player may be responsible for additional mec…
Common femoral artery injury secondary to tennis ball strike	Vasdekis, Spyros N.; Kakisis, John D.; Lazaris, Andreas M.; Panayiotides, John G.; Angeli, Aikaterini A.; Karkaletsis, Konstantinos G.	JOURNAL OF VASCULAR SURGERY	2006	Tennis is a popular, safe sport that exposes amateur or professional players to minimal risk of injury. Most of this risk is related to musculoskeletal injuries, and vascular trauma is extremely rare. We present a case of a 68-year-old man in whom intermittent claudication developed after his right groin was struck by a tennis ball. The patient sought medical evaluation 2 months after the acciden…
Overuse injuries of the upper extremity in tennis players	Marx, RG; Sperling, JW; Cordasco, FA	CLINICS IN SPORTS MEDICINE	2001	Tennis involves serving and other strokes that repetitively load the upper extremity and that can result in a wide variety of over-use injuries. In this article, the authors review the common shoulder, elbow, and wrist pathologies encountered in tennis players. Diagnosis and treatment options are also discussed.
[Tennis injuries--incidence and pattern].	Larsen, J	Ugeskrift for laeger	1991	At the conclusion of the tennis season in autumn 1987, a questionnaire investigation was performed among all of the registered members of a typical Danish club of average size. The object of the investigation was to review the frequency and pattern of injuries in a club of this type. A total of 160 replies which could be employed were received (percentage replies 53.3). The replies were represent…
A five-week cardiovascular conditioning program.	Casner, S W; Campbell, D E; Early, R G	The Journal of sports medicine and physical fitness	1968
Physical conditioning program for asthmatic children.	Blumenthal, M N; Pederson, E	Journal of the Association for Physical and Mental Rehabilitation	1967
Conditioning program for children with asthma.	Seligman, T; Randel, H O; Stevens, J J	Physical therapy	1970
Physical conditioning program for asthmatic children.	[Anonymous]	Rehabilitation record	1967
Conditioning program for competitive figure skating.	McMaster, W C; Liddle, S; Walsh, J	The American journal of sports medicine	1979	To test the feasibility that traditional interval training methods could be adapted to the needs of competitive figure skaters, an interval skating program was conducted during a 3-month period for a group of skaters at diverse levels of proficiency. The program required only a small portion of the total ice time utilized by the skaters on a daily basis, i.e., 1/2 hr, three times a week. On alter…
PHYSICAL CONDITIONING PROGRAM FOR ASTHMATIC CHILDREN	[Anonymous]	JOURNAL OF SCHOOL HEALTH	1967
A conditioning program for the elderly.	Kavanagh, T	Canadian family physician Medecin de famille canadien	1971	Elderly people often need a fitness program, both to improve their physical condition and mental outlook. Provided their medical examination shows them to be reasonably healthy, they may participate in regular exercise sessions which are low-tempo in type and free from a competitive atmosphere. Interval or continuous walking/jogging is recommended, or circuit training. Various indoor activities a…
Design of a cardiac conditioning program.	Haskell, W L	Cardiovascular clinics	1978
PHYSICAL CONDITIONING PROGRAM FOR ASTHMATIC CHILDREN	SCHERR, MS; FRANKEL, L	JAMA-JOURNAL OF THE AMERICAN MEDICAL ASSOCIATION	1958
[Clinico-statistical considerations in maxillofacial injuries in tennis].	Zaborra, G; Leonardi, R	Stomatologia mediterranea : SM	1988
An epidemiologic study of upper extremity injury in tennis players with a particular reference to tennis elbow.	Hang, Y S; Peng, S M	Taiwan yi xue hui za zhi. Journal of the Formosan Medical Association	1984
The Study on Sports Injury of Elite Table-Tennis Players	YONG-YOUN, KIM.; Lee, Seung-Joo; 안호정; 왕중산; 김지성; 김상훈	Korean society for Wellness	2012	The purpose of this study was to examine types of injuries from elite table-tennis players and suggest ideas of systematically preventing and managing the injuries. The results were as follows: Every players experience injuries from their back, knee, ankle, and shoulder in the past year. The majority of their injuries was a inflammation, rupture, and muscle soreness and the cause of injuries was …
Common Injuries in Tennis Players: Exercises to Address Muscular Imbalances and Reduce Injury Risk	Ellenbecker, Todd S.; Pluim, Babette; Vivier, Stephane; Sniteman, Clay	STRENGTH AND CONDITIONING JOURNAL	2009	A tennis-specific strength and conditioning program can play a key role in preventing common injuries in tennis players. The information provided in this article identifies common tennis injuries and the tennis demands and muscular imbalances that may play a role in causing them. Specific exercises are suggested based on these sport-specific muscular imbalances that have a goal of both preventing…
Wrist Injuries in Nonprofessional Tennis Players: Relationships With Different Grips	Tagliafico, Alberto Stefano; Ameri, Pietro; Michaud, Johan; Derchi, Lorenzo E.; Sormani, Maria Pia; Martinoli, Carlo	AMERICAN JOURNAL OF SPORTS MEDICINE	2009	Background: Recent advances in tennis teaching techniques have been applied in nonprofessional tennis players to develop a more effective play. Hits with enormous amount of top-spin and lower technical and physical training are responsible for most wrist injuries in nonprofessional tennis players.Hypothesis: The use of different grips (Eastern, Western, semi-Western) determines the pattern of wri…
Influence of racket properties on injuries and performance in tennis	Hennig, Ewald M.	EXERCISE AND SPORT SCIENCES REVIEWS	2007	Racket properties may affect tennis elbow development. Shock and vibration to the arm is influenced by the location of hall impacts on the racket head, racket stiffness, and grip force. Beginners experience increased arm loads, and they hit the ball lower on the racket head. Tennis rackets behave differently during actual play compared with the performance predicted by physics.
Biomechanical analysis of short term pain and injuries in tennis	Luethi, Simon M		1983
EVALUATION OF A CONDITIONING PROGRAM FOR RANDOM-SOURCE DOG	CHRISTIE, RJ	LABORATORY ANIMAL SCIENCE	1975
A CONDITIONING PROGRAM FOR RANDOM SOURCE DOGS	PORT, CD; HOLMES, CL	JOURNAL OF THE AMERICAN VETERINARY MEDICAL ASSOCIATION	1968
NEUROMUSCULAR CONDITIONING PROGRAM IN DIABETES MELLITUS 2	Chulvi-Medrano, I; Sola Munoz, S.	REVISTA INTERNACIONAL DE MEDICINA Y CIENCIAS DE LA ACTIVIDAD FISICA Y DEL DEPORTE	2010	Diabetes is a disease that takes to asociate common alterations on biological systems that can diminish quality of life among them those that affect neuromuscular system. Integral treatment incorporates neuromuscular conditioning programa among other recomendations. Aim of this review has been gathering the evidence on this topic made through literature research using descriptors diabetes mellitu…
A conditioning program to increase vertical jump	Pate, TR	STRENGTH AND CONDITIONING JOURNAL	2000
ANNUAL TORSO SPECIFIC CONDITIONING PROGRAM FOR GOLFERS	LARKIN, AF; LARKIN, WF; LARKIN, WF; LARKIN, SL	SCIENCE AND GOLF	1990
Brachial biceps tendon injuries in young female high-level tennis players	Tsur, A; Gillson, S	CROATIAN MEDICAL JOURNAL	2000	Aim. To evaluate brachial biceps tendon lesions in four young female tennis players who complained about anterior shoulder pain on their dominant side.Methods. Medical and sport's activity history, palpation of the painful zone, Ghilchrist (palm-up) test, and brachial biceps contraction against resistance were performed.Results. The two girls who suffered from mild tenderness in the bicipital gro…
OPERANT-CONDITIONING PROGRAM FOR SEVERELY AND PROFOUNDLY RETARDED ADULTS	WILSON, TF; COPAS, DE; ROSS, HF	HOSPITAL AND COMMUNITY PSYCHIATRY	1972
Injury profile in junior tennis players: a prospective two year study	Hjelm, Nina; Werner, Suzanne; Renstrom, Per	KNEE SURGERY SPORTS TRAUMATOLOGY ARTHROSCOPY	2010	The aim of this study was to prospectively make a survey of injuries in junior players from a Swedish local tennis club during a 2-year period in relation to gender, anatomic location, month of the year when injured, injury type and injury severity. All 12-18 years old members in a tennis club playing more than twice weekly were asked to participate. Fifty-five junior tennis players, 35 boys and …
Uncommon abdominal muscle injury in a tennis player: internal oblique strain	Maquirriain, J; Ghisi, JP	BRITISH JOURNAL OF SPORTS MEDICINE	2006	The case of a strain injury of the internal oblique abdominal muscle in a professional tennis player is presented. This uncommon lesion resulted from eccentric, unbalanced trunk rotation. Magnetic resonance imaging helped to confirm the diagnosis. Tennis specific core strengthening is crucial for rehabilitation and recurrence prevention.
Rectus abdominis overuse injury in a tennis athlete treated with traumeel.	Natsis, Konstantinos; Lyrtzis, Christos; Papathanasiou, Efthymia; Anastasopoulos, Nikos	The American journal of case reports	2012	BACKGROUND: Rectus abdominis injuries are common in tennis players at all levels of competition. Traumeel() injection can be used for treatment of muscle strains and hematomas.CASE REPORT: A 21-year-old female tennis athlete was injured on the non-dominant rectus abdominis during the cocking phase of the service motion. She suffered from pain and tenderness. One week later, during a serve, she ex…
LOWER LEG AND FOOT INJURIES IN TENNIS AND OTHER RACQUET SPORTS	ZECHER, SB; LEACH, RE	CLINICS IN SPORTS MEDICINE	1995
A Study of Sports Injuries and Precention Caused by Playing Tennis	박봉섭; 강형숙	Korea Sport Research	2007	The purpose of this study was to provide investigate the general characteristics of tennis injury and the preventing sports injuries as possible as we can and analysing causes and treatment of injuries which were already happened. To reach the following conclusion, total 200 (man n=110, woman n=90)people were randomly selected among tennis club members. The researcher themselves looked into the d…
AEROBICS CONDITIONING PROGRAM FOR FORT-WORTH, TEXAS SCHOOL-DISTRICT	COOPER, KH; PURDY, JG; FRIEDMAN, A; BOHANNON, RL; HARRIS, RA; ARENDS, JA	RESEARCH QUARTERLY	1975
A proposed college undergraduate strength and conditioning program	Theodorides, Harry N.		2006
DECREASED GLUCOSE TOLERANCE FOLLOWING A PHYSICAL CONDITIONING PROGRAM	DAVIDSON, PC; SHANE, SR; ALBRINK, MJ	CIRCULATION	1966
TWO CASE STUDIES IN AN OPERANT-CONDITIONING PROGRAM	BENNETT, FRANK HEYWOOD		1972
EVALUATION OF PHYSICAL CONDITIONING PROGRAM FOR SEDENTARY ADULTS	MONTERO, J; POTTHOF, S; MONTECINOS, R; REYES, C; VALDES, B; BAZAN, ME	REVISTA MEDICA DE CHILE	1979
Morris Brown College football strength and conditioning program	Lougas, EB	STRENGTH AND CONDITIONING JOURNAL	1999
DIET, EXERCISE, AND BEHAVIORAL CONDITIONING PROGRAM FOR OBESITY	WRIGHT, L; CRAIG, S; THALASSINOS, P	PROFESSIONAL PSYCHOLOGY	1976
A PACKAGED OPERANT CONDITIONING PROGRAM AND PUPIL BEHAVIOR	KAPLAN, MARJORIE ANN		1979
Life quality changes following an endurance conditioning program.	Morris, A F; Husman, B F	American corrective therapy journal	1978
CONDITIONING PROGRAM FOR AMPUTEES WITH SIGNIFICANT HEART-DISEASE	MILLER, LS; NASO, F	ARCHIVES OF PHYSICAL MEDICINE AND REHABILITATION	1976
Experiences of Australian professional female tennis players returning to competition from injury	Young, Janet A.; Pain, Michelle D.; Pearce, Alan J.	BRITISH JOURNAL OF SPORTS MEDICINE	2007	Background: This study examined the experiences of professional female tennis players returning to competition from injury.Methods: In a study commissioned by Tennis Australia, 55 Australian professional female tennis players responded anonymously to a questionnaire developed for the purposes of this study. The questionnaire consisted of open and closed questions that assessed a player's attribut…
Extensor carpi ulnaris injuries in tennis players: a study of 28 cases	Montalvan, B; Parier, J; Brasseur, JL; Le Viet, D; Drape, JL	BRITISH JOURNAL OF SPORTS MEDICINE	2006	Pain on the ulnar side of the wrist is common among elite tennis players. Ten years of experience has allowed identification of a pathology involving the extensor carpi ulnaris (ECU) tendon. On the basis of 28 clinical cases seen over the last five years, three clinical patterns are described: (a) acute instability of the ECU; (b) tendinopathy; (c) ECU rupture. Each of these clinical entities req…
INJURY SURVEILLANCE AT THE USTA BOYS TENNIS CHAMPIONSHIPS - A 6-YR STUDY	HUTCHINSON, MR; LAPRADE, RF; BURNETT, QM; MOSS, R; TERPSTRA, J	MEDICINE AND SCIENCE IN SPORTS AND EXERCISE	1995	Injuries that required physical or medical assistance were recorded for participants at the United States Tennis Association National Boys' Tennis Championships from 1986-1988, 1990-1999 (N = 1440, 240 athletes per year). Over the 6-yr period, a total of 304 athletes (or 21.1%) sustained new or recurrent injuries that required evaluation by the medical team. New injuries alone numbered 145 (incid…
The Sport injuries of Korean national male and female tabble-tennis Players	김용연; 안호정	Journal of Coaching Development	2011	The purpose of this study is to examdine a fundamental measure for the prevention and treatment of the sports injuries of male and female national table-tennis players during the training and the competitions by investigating and analyzing the statistics of the injuries. This countermeasure will be provided to both of the players and their trainers with a view to reduce the possibility of negativ…
Injury risk factors in junior tennis players: a prospective 2-year study	Hjelm, N.; Werner, S.; Renstrom, P.	SCANDINAVIAN JOURNAL OF MEDICINE & SCIENCE IN SPORTS	2012	The aim was to investigate injury risk factors in junior tennis players. Fifty-five players, 35 boys and 20 girls, answered a questionnaire about training habits, time of exposure, previous injuries and equipment factors. A battery of clinical tests and functional performance tests were also carried out. All tennis-related injuries that occurred during a 2-year period were identified and recorded…
PREVENTION AND TREATMENT OF ELBOW AND SHOULDER INJURIES IN THE TENNIS PLAYER	NIRSCHL, RP	CLINICS IN SPORTS MEDICINE	1988
THE EFFECT ON RESPIRATORY DRIVE OF A PROLONGED PHYSICAL CONDITIONING PROGRAM	BRADLEY, BL; MESTAS, J; FORMAN, J; UNGER, KM	AMERICAN REVIEW OF RESPIRATORY DISEASE	1980
INJURY INCIDENCE AMONG YOUNG TABLE TENNIS PLAYERS DURING 2005 SPANISH NATIONAL CHAMPIONSHIP	Combarros Ana, de la Torre; Paez Luis, Carrasco; de la Fuente Francisco, Pradas	PROCEEDINGS BOOK OF THE 10TH ANNIVERSARY ITTF SPORTS SCIENCE CONGRESS	2007	With the aim to obtain a registration of injuries in table tennis competition we have collected those that were occurred at 2005 Spanish National Championship. A total of 1300 matches were played in two days of competition. About one-hundred table tennis clubs took part, representing fifteen different regions of the country. That's means 355 young players (198 males and 157 females aged between 9…
TEST-RETEST PERFORMANCE IN CHRONIC SCHIZOPHRENIA ON VERDUN CONDITIONING PROGRAM	ANANTH, JV; BAN, TA; LEHMANN, HE	CANADIAN PSYCHIATRIC ASSOCIATION JOURNAL	1972
CYTOREDUCTIVE CONDITIONING PROGRAM FOR BONE-MARROW TRANSPLANTATION IN RESISTANT LEUKEMIA (SCARI)	GALE, RP; FEIG, SA; SARNA, G	TRANSPLANTATION PROCEEDINGS	1977
AN OPERANT CONDITIONING PROGRAM IN A JUVENILE DETENTION FACILITY	FINEMAN, KR	PSYCHOLOGICAL REPORTS	1968
Effects of the playing surface on plantar pressures and potential injuries in tennis	Girard, O.; Eicher, F.; Fourchet, F.; Micallef, J. P.; Millet, G. P.	BRITISH JOURNAL OF SPORTS MEDICINE	2007	Objectives: To examine the influence of different playing surfaces on in-shoe loading patterns during tennisspecific movements.Methods: Ten experienced male players performed two types of tennis-specific displacements (serve and volley (SV) and baseline play (BA)) on two different playing surfaces; eg, clay vs Greenset. Maximum and mean force and pressure, contact time, contact area and relative …
A COMPUTERIZED CONDITIONING PROGRAM FOR FOOTBALL (STRENGTH, ENDURANCE, FLEXIBILITY)	STIGGINS, CHARLESFRANK		1985
Strength and conditioning program breaks 47-game losing streak	Scott, SD	STRENGTH AND CONDITIONING	1997
HOW TO PREVENT THE MOST FREQUENT INJURIES OF THE FOOT IN TABLE TENNIS	Branko, Sbutega; Milosevic, Gorica Sbutega	PROCEEDINGS BOOK OF THE 10TH ANNIVERSARY ITTF SPORTS SCIENCE CONGRESS	2007	The paper is based upon three decade of personnel experience of the author as the medical doctor of national table tennis team.This is quite enough period to notice the most often problem related to overuse injuries in the foot region. The attention is based on opening the problem and at the same time closes up with possible prevention measures.It is clear and that is pointed out the fact that we…
The Study on Competitive Anxiety before Matches and Injury in Tennis Player's	최병진	Korea Sport Research	2006	The objectives of this study is to examine and understand the competitive anxiety before matches and injury in Tennis players by measuring their anxiety through CSAI-2 test sheet and injury questionnaire.We sampled finally total 181 players for this questionary and examined the status of competitive anxiety by One way-ANOVA with the following conclusions:1. In competitive anxiety by sex, there ar…
An Investigation and Analysis of Athletic Injury of Tennis Sports in Jiangxi Universities	Hu Wanliang; Liu Dan	2011 SECOND INTERNATIONAL CONFERENCE ON EDUCATION AND SPORTS EDUCATION (ESE 2011), VOL I	2011	This paper made an investigation and analysis on athletic injury of 106 college students from tennis teams of 8 universities in Jiangxi Province by methodologies such as the questionnaire, literature and field statistics. The result is: the incidence of athletic injuries is high on those students from the tennis teams of Jiangxi universities and it is intimately linked to basic skill errors as we…
THE EFFECT ON RESPIRATORY DRIVE OF A PROLONGED PHYSICAL CONDITIONING PROGRAM	WILMORE, JH; NORTON, AC	AMERICAN REVIEW OF RESPIRATORY DISEASE	1981
EFFECTIVENESS OF A DAF CONDITIONING PROGRAM FOR ADOLESCENT AND ADULT STUTTERERS	CURLEE, RF; PERKINS, WH	BEHAVIOUR RESEARCH AND THERAPY	1973
Off-season strength and conditioning program for high school athletes	Wood, M; Roubenoff, R	STRENGTH AND CONDITIONING JOURNAL	2000
Implementation of balance training in a gymnast's conditioning program	Cohen, SB; Whiting, WC; McLaine, AJ	STRENGTH AND CONDITIONING JOURNAL	2002
Evaluation of a supplemental strength and conditioning program for dancers	Cardinal, MK; Lofman, EC; Cardinal, BJ	RESEARCH QUARTERLY FOR EXERCISE AND SPORT	1999
Acute Injury of an Intervertebral Disc in an Elite Tennis Player A Case Report	Baranto, Adad; Hellstrom, Mikael; Sward, Leif	SPINE	2010	Study Design. A case report. Objective. To present a previously not described rare case of intradiscal hematoma due to acute trauma in an elite tennis player.Summary of Background Data. Several studies have demonstrated a high frequency of radiological changes in the spine of athletes, especially in sports with high loads on the back. Signs of disc degeneration without disc herniation have freque…
Aerobic improvement in horses using a lactate-guided conditioning program.	Trilk, JL; Linder, AJ; Greene, HM; Alberghina, D; Wickler, SJ	AMERICAN ZOOLOGIST	2001
PATIENT REACTIONS TO A REGULAR CONDITIONING PROGRAM FOLLOWING MYOCARDIAL-INFARCTION	SHEPHARD, RJ; KAVANAGH, T	JOURNAL OF SPORTS MEDICINE AND PHYSICAL FITNESS	1978
Lesões em tenistas competitivos	Guedes, Janesca Mansur; Barbieri, Dechristian França; Fiabane, Fernanda	Revista Brasileira de Ciências do Esporte	2010	This research aimed to identify the incidence of injuries in competitive tennis players and to relate this incidence to the age; to correlate the injury to the length of practice and to identify the most affected body part. Fifty tennis players have been interviewed, the average age was 30 years old, the average length of practice was 13,9 years; 56% of the athletes reported injuries in the last …
Range of motion in junior tennis players participating in an injury risk modification program	Kibler, WB; Chandler, TJ	JOURNAL OF SCIENCE AND MEDICINE IN SPORT	2003	This study evaluated changes in range of motion (ROM) in competitive male and female junior tennis players participating in a specific conditioning program over a two-year period. Subjects were also compared to an age and sex-matched, control group of players not performing the exercises. Fifty-one tennis players, 29 male (mean age 13.6) and 22 female (mean age 13.2) entered the study. Baseline R…
Unusual tennis injuries: boxer's fracture and medial subtalar dislocation: report of two cases	Atik, O. Sahap; Dur, Hakan	EKLEM HASTALIKLARI VE CERRAHISI-JOINT DISEASES AND RELATED SURGERY	2011	In this article, we describe two cases of unusual tennis injuries. One of them was a 48-year-old elite tennis player. He had boxer's fracture due to fall during a tennis match. The other one was a 22-year-old beginner tennis player. He had talonavicular and subtalar dislocations due to fall during tennis match caused by shoes inappropriate for tennis. Patients were treated conservatively without …
Commentary on Experiences of Australian professional female tennis players returning to competition from injury	Crespo, Miguel	BRITISH JOURNAL OF SPORTS MEDICINE	2007
LESIONS ON THE LOWER-EXTREMITY DUE TO TENNIS	PAULSEN, J; PAAR, O; BERNETT, P	MUNCHENER MEDIZINISCHE WOCHENSCHRIFT	1984
Stress injury of the lunate in tennis players: a case series and related biomechanical considerations	Maquirriain, Javier; Ghisi, Juan P.	BRITISH JOURNAL OF SPORTS MEDICINE	2007	Objective: To investigate clinical and imaging differential diagnosis and tennis stroke biomechanics potentially involved in lunate stress injury pathogenesis.Methods: The present report describes five competitive tennis players with overuse-related dorsal wrist pain assessed by magnetic resonance imaging.Results: Magnetic resonance imaging revealed the presence of lunate stress injury. All playe…
ROLE OF PHARMACIST IN AN OPERANT-CONDITIONING PROGRAM FOR CHRONIC PAIN PATIENTS	FONG, GR	DRUG INTELLIGENCE & CLINICAL PHARMACY	1975
Impact of the wall conditioning program on plasma performance in NSTX	Kugel, HW; Soukhanovskii, V; Bell, M; Blanchard, W; Gates, D; LeBlanc, B; Maingi, R; Mueller, D; Na, HK; Paul, S; Skinner, CH; Stutman, D; Wampler, WR	JOURNAL OF NUCLEAR MATERIALS	2003	High performance operating regimes have been achieved on NSTX through impurity control and wall conditioning techniques. These techniques include HeGDC-aided boronization using deuterated trimethylboron, inter-discharge HeGDC, 350 degreesC PFC bake-out followed by D-2 and HeGDC, and experiments to test fueling discharges with either a He-trimethylboron mixture or pure trimethylboron. The impact o…
An Action Research on the Body-Conditioning Program for Adult Women	Hyukyoung, Park; Chul, Joo Hyung; Kim,, Young-Hwan	Journal of Korean Physical Education Association for Girls and Women	2011	The purpose of this study were to improve the program participation and provide a quality program. The program consists of elastic bands, ball massages and barre exercises. The research informants were made up of adult female participants. In order to accomplish the objectives of this study, the researcher examined the lessons of body-conditioning for three months at two different cultural center…
HEART-RATE RESPONSE TO A CONDITIONING PROGRAM FOR YOUNG, ALCOHOLIC MEN	MCKELVY, PL; STEIN, CA; BERTINI, AB	PHYSICAL THERAPY	1980
Quad rugby: A strength and conditioning program for the elite athlete	Gulick, Dawn; Berge, Brian; Borger, Amy; Edwards, John; Rigterink, Jessalynn	STRENGTH AND CONDITIONING JOURNAL	2006	Disabled sports are a recreational outreach for individuals who have experienced injuries or have physical limitations. Quad rugby is a sport for individuals with spinal cord injury, and it has grown exponentially in popularity. Disabled sports have recently expanded to the national and international levels. With increasing competition, the physical demands have been elevated to a new level. Athl…
EFFECTIVENESS OF A CONDITIONING PROGRAM ON SELECTED TENNIS SKILLS OF WOMEN	DOBIE, DD	RESEARCH QUARTERLY	1969
MOOD STATE RESPONSES TO A PRESEASON CONDITIONING PROGRAM IN MALE COLLEGIATE BASKETBALL PLAYERS	RAGLIN, JS; EKSTEN, F; GARL, T	INTERNATIONAL JOURNAL OF SPORT PSYCHOLOGY	1995	Mood state was assessed in an attempt to determine the psychological effects of intensive physical training in a non-endurance sport. Thirteen members of a men's varsity collegiate basketball team underwent 5-weeks of an intensive training regimen consisting of weight lifting and sprint running exercises. Mood state was assessed via the 30-item POMS scale at baseline, during training at weekly in…
Qualitative Research on Initiation and Adjustment of the Individuals with Spinal Cord Injury in Wheelchair Tennis	Kang, Yooseok; Roh, Hyoung-kuy	Journal of adapted physical activity and exercise	2008	The purpose of this study was to understand the participation process of the individuals with spinal cord injury in wheelchair tennis. This study was conducted as qualitative methodology. Nine athletes who have participated in wheelchair tennis more than six month were selected for this study. Data were obtained from in depth interview, artifacts, and field observations. Data analysis was used co…
THE INFLUENCE OF PLAYING SURFACES ON THE LOAD ON THE LOCOMOTOR SYSTEM AND ON FOOTBALL AND TENNIS INJURIES	NIGG, BM; SEGESSER, B	SPORTS MEDICINE	1988
An 8-stage model for evaluating the tennis serve: implications for performance enhancement and injury prevention.	Kovacs, Mark; Ellenbecker, Todd	Sports health	2011	BACKGROUND: The tennis serve is a complex stroke characterized by a series of segmental rotations involving the entire kinetic chain. Many overhead athletes use a basic 6-stage throwing model; however, the tennis serve does provide some differences.EVIDENCE ACQUISITION: To support the present 8-stage descriptive model, data were gathered from PubMed and SPORTDiscus databases using keywords tennis…
Study about Tennis Elective Students of Zhengzhou University to Participate in Sport Injury Investigation and Analysis	Lei, Zhang	ISBE 2011: 2011 INTERNATIONAL CONFERENCE ON BIOMEDICINE AND ENGINEERING, VOL 1	2011	based on tennis elective students to participate in sport injury investigation and analysis on the tennis elective courses, students knee injury causes and symptoms, and analyzes the problems, etc. Sports injury is inevitable, but as a gentleman love sports, the knee injury ratio is very outstanding. Based on the questionnaire survey to students, thus damage causes of damage and find some for spo…
Kinematics Analysis of Ankle Inversion Ligamentous Sprain Injuries in Sports Five Cases From Televised Tennis Competitions	Fong, Daniel Tik-Pui; Ha, Sophia Chui-Wai; Mok, Kam-Ming; Chan, Christie Wing-Long; Chan, Kai-Ming	AMERICAN JOURNAL OF SPORTS MEDICINE	2012	Background: Ankle ligamentous sprain is common in sports. The most direct way to study the mechanism quantitatively is to study real injury cases; however, it is unethical and impractical to produce an injury in the laboratory. A recently developed, model-based image-matching motion analysis technique allows quantitative analysis of real injury incidents captured in televised events and gives imp…
Sports-related acute and chronic avulsion injuries in children and adolescents with special emphasis on tennis	Vandervliet, Everhard J. M.; Vanhoenacker, Filip M.; Snoeckx, Annemie; Gielen, Jan L.; Van Dyck, Pieter; Parizel, Paul M.	BRITISH JOURNAL OF SPORTS MEDICINE	2007	Acute and chronic sports-related muscle and tendon injuries are not infrequent in youngsters. In particular, the physis is prone to trauma as it constitutes the weakest part of the immature skeleton. The type of sports activity determines the location of the lesion. Most commonly, apophyses of the hip and pelvis are subject to avulsion. The purpose of this paper is to give a short overview of the…
Impact of creatine monohydrate when incorporated with a strength and conditioning program	Lucier, Scott Gregory		1999
AN EVALUATION OF AN OFF-SEASON CONDITIONING PROGRAM FOR COLLEGE FOOTBALL PLAYERS	RICHARDSON, CARLCALVIN		1965
EFFECTS OF A 4-WEEK YOUTH BASEBALL CONDITIONING PROGRAM ON THROWING VELOCITY	Escamilla, Rafael F.; Fleisig, Glenn S.; Yamashiro, Kyle; Mikla, Tony; Dunning, Russell; Paulos, Lonnie; Andrews, James R.	JOURNAL OF STRENGTH AND CONDITIONING RESEARCH	2010	Escamilla, RF, Fleisig, GS, Yamashiro, K, Mikla, T, Dunning, R, Paulos, L, and Andrews, JR. Effects of a 4-week youth baseball conditioning program on throwing velocity. J Strength Cond Res 24(12): 3247-3254, 2010-Effects of a 4-week youth baseball conditioning program on throwing velocity. This study examined the effects of a 4-week youth baseball conditioning program on maximum throwing velocit…
LONGITUDINAL EFFECTS OF A COLLEGIATE STRENGTH AND CONDITIONING PROGRAM IN AMERICAN FOOTBALL	Stodden, David F.; Galitski, Hayes M.	JOURNAL OF STRENGTH AND CONDITIONING RESEARCH	2010	Stodden, DF and Galitski, HM. Longitudinal effects of a collegiate strength and conditioning program in American football. J Strength Cond Res 24(9): 2300-2308, 2010-The purpose of this study was to examine the longitudinal effects of a strength and conditioning program on selected body composition and performance data over 4 consecutive years of training. Body mass, percent body fat, lean body m…
EFFECT OF A CONDITIONING PROGRAM IN PATIENTS TAKING PROPRANOLOL FOR ANGINA-PECTORIS	OBMA, RT; WILSON, PK; GOEBEL, ME; CAMPBELL, DE	CARDIOLOGY	1979
Bull riding: Analysis and application of a specific strength and conditioning program	Barrett, Mark R.; Butterwick, Dale J.; Smith, David J.	STRENGTH AND CONDITIONING JOURNAL	2006	Because bull riding is one of the most dangerous of extreme sports, it is very important to make efforts to improve the safety and the performance of its participants. A strength and general physical fitness program will better prepare riders for the demands of bull riding. The purpose of this paper is to describe the physiological demands of bull riding and to introduce a periodized strength and…
Physiologic adaptation of an 8-week high school preseason football conditioning program	Spatafora, J; Wyatt, FB; Heimdal, JE	RESEARCH QUARTERLY FOR EXERCISE AND SPORT	2005
Commentary on Stress injury of the lunate in tennis players: a case series and related biomechanical considerations	Maas, Mario	BRITISH JOURNAL OF SPORTS MEDICINE	2007
Stress injury leading to slipped capital femoral epiphysis in a competitive adolescent tennis player: A case report	Kasper, James C.; Gerhardt, Michael B.; Mandelbaum, Bert R.	CLINICAL JOURNAL OF SPORT MEDICINE	2007
Relaciones entre estrés psicosocial y lesiones deportivas en tenistas	OLMEDILLA ZAFRA, AURELIO; PRIETO ANDREU, JOEL M; BLAS REDONDO, AMADOR	Universitas Psychologica	2011	The purpose of this study was to assess the perceived social stress and its relation to sports injuries in tennis players. Sixty-three male tennis players, with a mean age of 31.62 years (SD = 8.93), Sports Clubs belonging to the Province of Alicante (Spain) completed instruments of psychosocial stress and injuries sustained during the previous year the assessment. The results indicate that life …
Review of tennis serve motion analysis and the biomechanics of three serve types with implications for injury	Abrams, Geoffrey D.; Sheets, Alison L.; Andriacchi, Thomas P.; Safran, Marc R.	SPORTS BIOMECHANICS	2011	The tennis serve has the potential for musculoskeletal injury as it is an overhead motion and is performed repetitively during play. Early studies evaluating the biomechanics and injury potential of the tennis serve utilized skin-based marker technologies; however, markerless motion measurement systems have recently become available and have obviated some of the problems associated with the marke…
A PHYSICAL CONDITIONING PROGRAM DOES NOT ALTER FIBRINOGEN CONCENTRATION IN YOUNG HEALTHY-SUBJECTS	ELSAYED, MS; DAVIES, B	MEDICINE & SCIENCE IN SPORTS & EXERCISE	1995	Twenty five subjects were divided into experimental (N = 13, 7 male and 6 female, age 32.1 +/- 6.4 yr) and control groups (N = 12, 6 male and 6 female, age 33.4 +/- 5.4 yr) in order to examine the effect of a conditioning program on fibrinogen concentration. Before and after conditioning, VO2max was determined in all subjects. The experimental group (E) exercised for 30 min, 3 d . wk(-1) for 12 w…
Reproductive parameters of breeding stallions in response to a moderate physical conditioning program	Taylor, MJ; Evans, JW; Householder, DD; Potter, GD; Varner, DD	PROCEEDINGS OF THE FIFTEENTH EQUINE NUTRITION & PHYSIOLOGY SYMPOSIUM	1997	Five breeding stallions, age 7 to 11 years, were kept in confinement (stalls) with no exercise for an initial period of 60 days. A ten-day daily sperm output (DSO) determination was performed immediately before (pre-EP) and after (post-EP) an 8 wk forced exercise period (EP). Blood was collected hourly for a 6 h period the day prior to and the day after the end of the 8 wk EP. The exercise protoc…
INJURY PREVENTION & PERFORMANCE ENHANCEMENT A Three-Week Conditioning Program for Improved Golf Performance	Chen, Bob; Lam, W. K.; Mok, Damon; Yeung, Frankie; Hung, Joe	ATHLETIC THERAPY TODAY	2010
The effect Kim's body conditioning program for Dance injury and relapse prevention	Kim，Yang-Keun	Official Journal of the Koeran Society of Dance Science	2009	The purpose of this study was investigating about previously injured dancers' execution of movements and comfortableness after Kim's body conditioning program. 31 participants joined the six weeks of ADF of the year 2007 after undergoing Kim's body conditioning program. Contents of research were examined by three dance expertise, one medical doctor, and one research expertise. Frequency of descri…
THE EFFECTS OF A STRENUOUS PHYSICAL CONDITIONING PROGRAM ON CORONARY RISKFACTORS IN MEN	GARRETT, HUBERTLEON		1965
The Case Study of Self-Confidence Improvement for Middle School Tennis Athlete with Injuries through Sport Psychology Counseling	Park, Hye-Ju; Kim, Sungwoon; 문두환	SECONDARY EDUCATION RESEARCH	2008	The purpose of this study was to apply sports psychology counseling to a young tennis athlete(n=1) who had loss of confidence through injury and to examine recovery process. Counseling was conducted once a week for ten weeks, in 60 minutes sessions. Counseling theories were used REBT of Ellis together with client-centered of Rogers by four stage of Petipas and Danish's psychological treatment. Al…
Effect of a low-intensity endurance conditioning program on strength-trained human skeletal muscle	Huber, Fritz Godfrey		1991
MUSCULAR, RESPIRATORY AND CARDIOVASCULAR-RESPONSES OF QUADRIPLEGIC PERSONS TO AN FES BICYCLE ERGOMETER CONDITIONING PROGRAM	PHILLIPS, CA; DANOPULOS, D; KEZDI, P; HENDERSHOT, D	INTERNATIONAL JOURNAL OF REHABILITATION RESEARCH	1989
DIMINISHED PRODUCER PARTICIPATION IN AN AVERSIVE-CONDITIONING PROGRAM TO REDUCE COYOTE PREDATION ON SHEEP	CONOVER, MR; KESSLER, KK	WILDLIFE SOCIETY BULLETIN	1994
The Effect of Off-season Conditioning-program Participation for 12weeks on Anaerobic Exercise Ability	Kang, Hi-Sung; 이용	Journal of Sport and Leisure Studies	2012	The purpose of this study is provision of basic data which is for playing ability of non-professional player. This study was implemented with twelve undergraduate students who are non-professional basketball-club player. They are divided into two teams which are training part(n=6) and un-training part(n=6). This study was investigated change in the part and difference of each part by participatio…
THE EFFECTS OF A CARDIOVASCULAR CONDITIONING PROGRAM ON SELECTED PSYCHOLOGICAL RESPONSES OF COLLEGE MALES.	DAVIS, MICHAELWILLIAM		1970
Performance changes following a field conditioning program in junior and senior rugby league players	Gabbett, TJ	JOURNAL OF STRENGTH AND CONDITIONING RESEARCH	2006	This study investigated training loads, injury rates, and physical performance changes associated with a field conditioning program in junior and senior rugby league players. Thirty-six junior (16.9 [95% confidence interval: 16.7-17.1] years) and 41 senior (25.5 [23.6-27.3] years) rugby league players participated in a 14-week pre-season training program that included 2 field training sessions ea…
The Effect of a Cyclic Variable Altitude Conditioning Program on Arterial Oxygen Saturation Acclimation	Hetzler, Ronald K.; Sargent, Ryan W.; Kimura, Iris F.; Burgess, Lawrence; LaBotz, Michelle; Nichols, Andrew; Nakasone, Kenneth	MEDICINE AND SCIENCE IN SPORTS AND EXERCISE	2006
DESCRIPTION AND EVALUATION OF JOY, A PHYSICAL CONDITIONING PROGRAM FOR WOMEN (AEROBICS, DANCE, FITNESS)	KENNEDY, BARBARA ANN		1984
THE EFFECTS OF AN AEROBIC CONDITIONING PROGRAM ON REACTION TIMES OF OLDER SEDENTARY ADULTS	RUSSELL, EWAN M.		1982
[Osteomyoarticular injuries in a physical conditioning program].	Battistella, L R; Shinzato, G T; Kiss, H C; Santomauro, A C; Yazbek, P	Revista do Hospital das Clinicas	1993	From the follow-up of one hundred and thirty patients in a physical conditioning program during the period of one year, partially disabling lesions with preliminary complaints were observed at the beginning of the program in thirteen patients, and lesions during the development of the program were observed in nineteen patients. Within the first group, four patients had to quit the program, two te…
THE EFFECT OF A PHYSICAL CONDITIONING PROGRAM ON PATIENTS WITH MITRAL VALVE PROLAPSE SYNDROME	ALEXANDER, LORIANN		1980
Ultrasound assessment of asymmetric hypertrophy of the rectus abdominis muscle and prevalence of associated injury in professional tennis players	Balius, Ramon; Pedret, Carles; Galilea, Piero; Idoate, Fernando; Ruiz-Cotorro, Angel	SKELETAL RADIOLOGY	2012	To assess rectus abdominis (RA) thickness and injury prevalence using ultrasound in a group of professional tennis players. Observations with regard to muscle fiber repair is described. We likewise studied the potential link between RA volume asymmetry and the risk of muscle strain.The degree of asymmetry between the different RA slices was assessed using ultrasound in 61 professional tennis play…
A theoretical model for treatment of soft tissue injuries: Treatment of an ankle sprain in a college tennis player	Gemmell, H; Hayes, B; Conway, M	JOURNAL OF MANIPULATIVE AND PHYSIOLOGICAL THERAPEUTICS	2005	Objective: To present theories of manual treatment approaches to soft tissue injuries using an example case report.Clinical Features: A college tennis player with an ankle sprain for 6 weeks, not responding to standard treatment, was unable to play tennis or compete in tournaments.Intervention and outcome: Soft tissue treatment was applied to the ankle for 2 visits. The patient experienced comple…
EFFECT OF A PHYSICAL CONDITIONING PROGRAM UPON LEFT-VENTRICULAR EJECTION FRACTIONS DETERMINED SERIALLY BY A NON-INVASIVE TECHNIQUE	SHEPS, DS; GOTTLIEB, S; ERNST, JC; KALLOS, N; BRIESE, FW; GARCIA, E; MYERBURG, RJ; CASTELLANOS, A	CARDIOLOGY	1979
DIFFERENCES BETWEEN A SUPERVISED AND INDEPENDENT STRENGTH AND CONDITIONING PROGRAM WITH CHRONIC LOW-BACK SYNDROMES	REILLY, K; LOVEJOY, B; WILLIAMS, R; ROTH, H	JOURNAL OF OCCUPATIONAL AND ENVIRONMENTAL MEDICINE	1989
Effects of a minimal time conditioning program upon selected motor fitness measures of college men.	DEVRIES, H A; BARTLETT, K T	Journal of the Association for Physical and Mental Rehabilitation	1962
Effect of protein supplementation during a 6-month strength and conditioning program on muscular strength	Vukovich, MD; Tausz, SM; Ballard, TL; Stevermer, CL; Gerlach, AM; VanderWeerd, MK; Binkley, TL; Specker, BL	MEDICINE AND SCIENCE IN SPORTS AND EXERCISE	2004
MENSTRUAL FUNCTION IN PERI-MENOPAUSAL WOMEN AS A RESULT OF A MODERATE INTENSITY CONDITIONING PROGRAM	WALLACE, JP; HODGSON, JL	INTERNATIONAL JOURNAL OF SPORTS MEDICINE	1982
Effects of a weight training conditioning program on the self-concepts of selected male students	Gysin, Oliver John		1989
18-MONTH FOLLOW-UP OF PARTICIPANTS IN A PHYSICAL CONDITIONING PROGRAM FOR MIDDLE-AGED WOMEN	MACKEEN, PC; FRANKLIN, BA; BUSKIRK, ER	MEDICINE AND SCIENCE IN SPORTS AND EXERCISE	1978
The influence of a physical conditioning program on the transient electrocardiographic changes induced by exercise	Cochran, Leroy Braxton		1950
Canine Home Environment Acclimation Program: A Conditioning Program to Better Prepare Research Dogs for Adoption	Wheatley, J. L.; Jeans, G. L.; Corcoran, K. D.; Fix, A. S.	JOURNAL OF THE AMERICAN ASSOCIATION FOR LABORATORY ANIMAL SCIENCE	2008
Effect of a Workplace-Based Work-Conditioning Program on Management of Work-Related Musculoskeletal Disorders	Kim, Su jung; Kim, Sihyun; Kwon, Oh Yun; 이원휘; 하성민; 박규남; 정성대; 신헌석	Physical Therapy Korea	2010	The purpose of this study was to investigate the effects of a workplace-based work-conditioning program (WCP) on the management of work-related musculoskeletal disorders (WRMDs) in an automobile-parts manufacturing company. In total, 1,110 subjects with WRMDs participated in workplace-based WCP emphasizing function-centered management and ergonomics. We investigated the incidence of WRMDs variabl…
Exercise dynamometer for physical conditioning program comprises source circuit for providing electrical energy to machine to produce motoring torque	BOYD R L
A simulation of muscle force and internal kinematics of extensor carpi radialis brevis during backhand tennis stroke: implications for injury	Riek, S; Chapman, AE; Milner, T	CLINICAL BIOMECHANICS	1999	Objective. The purpose of this work was use a computer simulation of the action of extensor carpi radialis brevis during a typical backhand tennis stroke of novice and advance players to examine a potential mechanism of injury.Design. This study uses established kinematic data in conjunction with a computer model to give a time varying description of muscle force and length changes.Background. La…
The effect of protein supplementation during a six-month strength and conditioning program on body composition	Ballard, TL; Binkley, TL; Stevermer, CL; Tausz, SM; Gerlach, AM; VanderWeerd, MK; Specker, BL; Vukovich, MD	MEDICINE AND SCIENCE IN SPORTS AND EXERCISE	2004
Microcomputer timer, for air conditioner, is integrated with air conditioning program corresponding to physiology rhythm and air temperature variation, under summer sleep				NOVELTY - The air conditioning program corresponding to physiology rhythm and air temperature variation under summer sleep, is integrated in the microcomputer timer. USE - For air conditioners. ADVANTAGE - Eliminates lack-of-sleep and maintains health in summer.
Integrating High-Speed Treadmills Into a Traditional Strength and Conditioning Program for Speed and Power Sports	Hauschildt, Mitchell D.	STRENGTH AND CONDITIONING JOURNAL	2010	High-speed treadmills have become valuable tools for increasing speed and sports performance over the past 2 decades. Traditionally, they have been part of narrowly focused clinic-based programs designed to increase speed solely with the use of technology. This has led to questions about surface transfer, high injury rates, and how this technology fits into a comprehensive strength and conditioni…
A randomized trial of a physical conditioning program to enhance the driving performance of older persons	Marottoli, Richard A.; Allore, Heather; Araujo, Katy L. B.; Iannone, Lynne P.; Acampora, Denise; Gottschalk, Margaret; Charpentier, Peter; Kasl, Stanislav; Peduzzi, Peter	JOURNAL OF GENERAL INTERNAL MEDICINE	2007	Background: As the number of older drivers increases, concern has been raised about the potential safety implications. Flexibility, coordination, and speed of movement have been associated with older drivers' on road performance.Objective: To determine whether a multicomponent physical conditioning program targeted to axial and extremity flexibility, coordination, and speed of movement could impr…
Clinical aviation medicine: a physical-conditioning program for cardiac patients--a progress report. AM 66-21.	Naughton, J; Lategola, M T; Shanbour, K	AM [reports]. United States. Office of Aviation Medicine	1966
EFFECTIVENESS OF STEADY WEIGHT-LOSS THROUGH A COMBINED DIET AND CONDITIONING PROGRAM FOR OBESE PROTO-DIABETICS	ZANDER, E; SCHULZ, B; HANSEL, H; RJASANOWSKI, I	ENDOKRINOLOGIE	1978
EFFECT OF AN OUTPATIENT EXERCISE CONDITIONING PROGRAM ON SLEEP AND MOOD IN CORONARY-ARTERY BYPASS PATIENTS	NELSON, D; LAWSON, L; GALE, M; CARLSON, E; WALKER, M	CIRCULATION	1983
Effect of protein supplementation during a 6 month strength & conditioning program on markers of bone turnover	Stevermer, CL; Ballard, TP; Specker, BL; Vukovich, MD	FASEB JOURNAL	2004
Physiologic status at 1-year follow-up of obese women engaged in a supervised conditioning program.	Tanaka, K; Nakadomo, F; Kitao, H; Watanabe, H; Sumida, S	The Annals of physiological anthropology = Seiri Jinruigaku Kenkyukai kaishi	1991	A follow-up study was conducted to re-evaluate a group of obese middle-aged women (n = 13), eight of whom had completed an 18-wk supervised (3 d/wk) plus unsupervised (2 d/wk) conditioning intervention program (at least 90 min per day) as the exercise plus diet group; while five of the remainder served as the control group. Each session had included a 25- to 45-min jog/run at intensities between …
Comparison of Heart Rate Response to Tennis Activity Between Persons With and Without Spinal Cord Injuries: Implications for a Training Threshold	Barfield, J. P.; Malone, Laurie A.; Coleman, Tristica A.	RESEARCH QUARTERLY FOR EXERCISE AND SPORT	2009	The purpose of this study was to evaluate the ability of individuals with spinal cord injury (SCI) to reach a training threshold during on-court spoil activity. Monitors collected heart rate (HR) data every 5 s for 11 wheelchair tennis players (WO) with low paraplegia and 11 able-bodied controls matched on experience and skill Level (ABT). Average HR was determined for time spent in practice (e.g…
EFFECT OF A PHYSICAL CONDITIONING PROGRAM IN RESPIRATORY DRIVE	BRADLEY, BL; MESTAS, J; FORMAN, J; UNGER, K	CLINICAL RESEARCH	1979
A school district-wide strength and conditioning program: A growing community offering for fitness and athletic development	McFarland, JE; Bloom, J	STRENGTH AND CONDITIONING JOURNAL	2005	A high school-based strength and conditioning program can accomplish more than just training athletes. This column illustrates how one school developed programs for elementary and junior high students and faculty members, in addition to athletes, and developed research and internship partnerships with a local college.
Effect of Conditioning Program on Collegiate Baseball Players(Pitcher, In-fielder, and Out-fielder) in Off-season	Lee，Woon-yong; 홍상민	Journal of Coaching Development	2011	The purpose of this study was to examine the effect of 10 weeks conditioning program on physical fitness in collegiate baseball player in off-season and to provide a exercise prescription program for pitcher, in-fielder, and out-fielder. Thirty eight collegiate men who had participated in this study and they were assigned three groups (Pitcher : n=14, 20.35±1.15 yrs, 179.90±4.87cm,81.40±7.99kg, 2…
The effects of a physical conditioning program on the physical fitness and self-concept of elderly women	Stefani, Ulrike		1988
TENNIS INJURIES: SUBJECTIVE AWARENESS ON THE IMPORTANCE OF CAUSAL FACTORS	Olmedilla Zafra, A.; Prieto Andreu, J. M.; Blas Redondo, A.	REVISTA INTERNACIONAL DE MEDICINA Y CIENCIAS DE LA ACTIVIDAD FISICA Y DEL DEPORTE	2010	The purpose of this study is to ascertain the importance attached by the players to factors that may cause sports injuries, in terms of being or not being injured. The sample consisted of 63 male tennis players with a mean age of 31.62 years (SD 8.93). The questionnaire used to assess the perception of the degree of importance of different factors as causes of injury. The results indicate that th…
AN INSTRUCTIONAL FILM ON THE EXECUTION OF A YEAR-ROUND PHYSICAL CONDITIONING PROGRAM FOR HIGH SCHOOL FOOTBALL.	CASPER, ROBERTLEE		1973
A STRENGTH AND CONDITIONING PROGRAM FOR HIGH SCHOOL FOOTBALL ATHLETES (INSTRUCTIONAL MANUAL, FIELD TESTING, COACH, EVALUATION, INDIVIDUAL)	WEEKS, STEVENJ.		1986
RADIOGRAPHIC ASSESSMENTS OF BONE DENSITY IN CARDIAC-PRONE ADULTS PARTICIPATING IN A 12-MONTH PHYSICAL CONDITIONING PROGRAM	PRICE, SANDRA		1980
Management of a rhinoceros medical problem without behavioral conditioning and the subsequent development of a conditioning program	Fitzgerald, L; Piazza, J; Elam, C; Smith, B	PROCEEDINGS OF THE 24TH NATIONAL CONFERENCE OF THE AMERICAN ASSOCIATION OF ZOO KEEPERS, INC.: CONSERVATION IS AN ATTITUDE	1998
EFFECTS OF A NINE-WEEK PHYSICAL CONDITIONING PROGRAM UPON THE BODY COMPOSITION OF OBESE AND LEAN INDIVIDUALS	BOILEAU, RICHARD A.		1969
THE EFFECT OF A CONDITIONING PROGRAM ON BACCALAUREATE NURSING STUDENTS' STRENGTH, FLEXIBILITY, BODY MECHANICS AND PSYCHOLOGICAL STRESS	ERICKSON, VICTORIA		1987
PSYCHOLOGICAL CORRELATES OF PERFORMANCE IN FEMALE ATHLETES DURING A 12-WEEK OFF-SEASON STRENGTH AND CONDITIONING PROGRAM	Jones, Margaret T.; Matthews, Tracey D.; Murray, Mimi; Van Raalte, Judy; Jensen, Barbara E.	JOURNAL OF STRENGTH AND CONDITIONING RESEARCH	2010	Jones, MT, Matthews, TD, Murray, M, Van Raalte, J, and Jensen, BE. Psychological correlates of performance in female athletes during a 12-week off-season strength and conditioning program. J Strength Cond Res 24(3): 619-628, 2010-Examination of the relationship between performance testing and psychological measures before and after a 12-week strength and conditioning program was the study's purpo…
The effects of a lumbopelvic hip complex conditioning program on dynamic knee valgus in female tennis players	Roling, Katelyn Marie		2011
Effects of an 8 week physical conditioning program on signs and symptoms of chronic arthritis ih children.	Klepper, S; Effgen, S; Athreva, B; Rose, C; Goldsmith, D; Singsen, B	ARTHRITIS AND RHEUMATISM	1996
THE EFFECTS OF A 16 WEEK AEROBIC CONDITIONING PROGRAM ON SERUM-LIPIDS, LIPOPROTEINS AND CORONARY RISK-FACTORS	MCNAUGHTON, L; DAVIES, P	JOURNAL OF SPORTS MEDICINE AND PHYSICAL FITNESS	1987
RELATIONSHIPS BETWEEN ANTHROPOMETRIC, PHYSIOLOGICAL, BIOCHEMICAL, AND PERSONALITY-VARIABLES BEFORE AND AFTER A 4 MONTH CONDITIONING PROGRAM FOR MIDDLE-AGED MEN	YOUNG, RJ; ISMAIL, AH	JOURNAL OF SPORTS MEDICINE AND PHYSICAL FITNESS	1976
THE INFLUENCE OF A 12-WEEK CONDITIONING PROGRAM ON GROWTH-HORMONE AND SOMATOMEDIN-C CONCENTRATIONS IN OBESE MALES	KINARD, JD; BAZZARRE, TL; EVANS, BW; YUHAS, JA	MEDICINE AND SCIENCE IN SPORTS AND EXERCISE	1983
Effects of an eight-week physical conditioning program on disease signs and symptoms in children with chronic arthritis	Klepper, SE	ARTHRITIS CARE & RESEARCH	1999	Objective. To investigate the effects of an 8-week, 24-session weight-bearing physical conditioning program on disease signs and symptoms in children with chronic arthritis.Methods. In a within-subjects, repeated measures design, 25 subjects, ages 8-17 years, with chronic polyarticular juvenile rheumatoid arthritis (JRA), were assessed at study entry, after an 8-week control period, and after an …
EFFECTS OF A PHYSICAL CONDITIONING PROGRAM ON ASTHMATIC-PATIENTS	ROBINSON, DM; EGGLESTONE, DM; HILL, PM; REA, HH; RICHARDS, GN; ROBINSON, SM	NEW ZEALAND MEDICAL JOURNAL	1992	Aims: to determine whether moderate/severe asthmatics can improve their physical fitness using standard commercial gymnasium fitness programmes and to examine the effect on their asthma.Methods: eight moderate to severe asthmatics and seven nonasthmatic controls were tested before and after 12 weeks indoor circuit training at a commercial gymnasium. The aerobic fitness of both groups was assessed…
THE RELATIONSHIPS AMONG PHYSICAL FITNESS AND AUDIOMETRIC VARIABLES AND THE EFFECT OF A CONDITIONING PROGRAM UPON SUCH VARIABLES	TOLSON, HOMER		1968
Effect of protein supplementation during a 6-month strength and conditioning program on areal and volumetric bone parameters	Ballard, Tasha L. P.; Specker, Bonny L.; Binkley, Teresa L.; Vukovich, Matthew D.	BONE	2006	Background: Skeletal loading and proper nutrition are necessary for optimal bone health. The appropriate amount of dietary protein to maximize skeletal health, however, is under constant debate.Objective: To determine if 6 months of protein supplementation in conjunction with a strength and conditioning training program improves a real and volumetric bone mineral density (BMD).Design: Fifty-two a…
Effects of a supervised physical conditioning program on functional capacity, pain and quality of life in individuals with fibromyalgia	Battistella, L. R.; Sabbag, L. M. S.; Pastore, C. A.; Yazbek, P., Jr.; Miyazaki, M. H.; Goncalves, A.; Kaziyama, H. H. S.	PROCEEDINGS OF THE 4TH WORLD CONGRESS OF THE INTERNATIONAL SOCIETY OF PHYSICAL AND REHABILITATION MEDICINE	2007	Introduction: This study aimed to assess the effect of a supervised physical conditioning (SPC) program on functional capacity, pain and quality of life in fibromyalgia patients. Materials and Methods: 18 women with FM performed one year of a SPC. Patients underwent initial and quarterly cardiopulmonary exercise testing, examinations with pressure algometer and interview using the Medical Outcome…
EFFECTS OF A PEER-MEDIATED AEROBIC CONDITIONING PROGRAM ON FITNESS MEASURES WITH CHILDREN WHO HAVE MODERATE AND SEVERE DISABILITIES	HALLE, JW; GABLERHALLE, D; BEMBEN, DA	JOURNAL OF THE ASSOCIATION FOR PERSONS WITH SEVERE HANDICAPS	1989
The effect of a specific running conditioning program on the performance of an aerobic and an anaerobic skating test	Munro, Robert Alexander		1977
Response And Recovery Of Heart Rate In Collegiate Basketball Players Before And After An Intensive Four Week Conditioning Program	Ross, James H.	MEDICINE AND SCIENCE IN SPORTS AND EXERCISE	2005
THE EFFECT OF A PHYSICAL CONDITIONING PROGRAM ON PHYSICAL FITNESS AND HEALTH LOCUS OF CONTROL AMONG ADOLESCENT SUBSTANCE ABUSERS	OWEN, GUY MADISON		1982
THE EFFECTS OF A SYSTEMATIC PHYSICAL CONDITIONING PROGRAM WITH AND WITHOUT ACCLIMATIZATION TREATMENTS ON PERFORMANCE IN A HOT ENVIRONMENT.	PECHINSKI, JOSEPHMICHAEL		1974
Analysis of the Effectiveness of a Preseason Strength and Conditioning Program for Collegiate Men's and Women's Lacrosse	Randolph, Aaron Michael		2012
Influence of a twelve-month conditioning program on physical growth, serum hormones, and neuromuscular performance of peripubertal male fencers	Tsolakis, Charilaos K.; Bogdanis, Gregory C.; Vagenas, George K.; Dessypris, Athanasions G.	JOURNAL OF STRENGTH AND CONDITIONING RESEARCH	2006	This study examined the effects of a typical fencing training program on selected hormones, neuromuscular performance, and anthropometric parameters in peripubertal boys. Two sets of measurements, before training and after 12 months of training, were performed on 2 groups of 11- to 13-year-old boys. One group consisted of fencers (n = 8), who trained regularly for the 12-month period, and the oth…
THE EFFECTS OF AN EXERCISE CONDITIONING PROGRAM ON REDUCING THE STRESS RESPONSE IN NURSES (BRAIN AMINES, MHPG, ANXIETY, DEPRESSION)	WILSON, LORRAINE FERN MCCARTY		1985
THE EFFECTS OF A 9-WEEK CONDITIONING PROGRAM ON SLOW WAVE SLEEP AND MOOD STATES OF PHYSICALLY INACTIVE WOMEN	JENNINGS, SUSAN EDWARDS		1981
INFLUENCE OF ELEVATION OF ORIGIN RATE OF ASCENT AND A PHYSICAL CONDITIONING PROGRAM ON SYMPTOMS OF ACUTE MOUNTAIN SICKNESS	HANSEN, JE; HARRIS, CW; EVANS, WO	MILITARY MEDICINE	1967
PROGRESSIVE EXERCISE TESTING IN CLOSED HEAD-INJURED SUBJECTS - COMPARISON OF EXERCISE APPARATUS IN ASSESSMENT OF A PHYSICAL CONDITIONING PROGRAM	HUNTER, M; TOMBERLIN, J; KIRKIKIS, C; KUNA, ST	PHYSICAL THERAPY	1990
THE EFFECTS OF PHYSICAL CONDITIONING PROGRAM ON SELECTED PHYSIOLOGICAL VARIABLES OF COLLEGE AGE WOMEN GYMNASTS (EXERCISE, FITNESS, TRAINING PROGRAM)	SALIH, KAMIL AM		1984
Effects of a peer-mediated aerobic conditioning program on fitness levels of youth with mental retardation: Two systematic replications	Halle, JW; Galber-Halle, D; Chung, YB	MENTAL RETARDATION	1999	The generality of a peer mediated exercise program designed to enhance aerobic fitness of 17 children with moderate and severe cognitive disabilities was evaluated. Two systematic replications of the program were con ducted. Participants' ages, disability levels, and school settings varied. Target participants were paired with peers without disabilities. These students encouraged their peers to m…
A COMPARISON OF INJURIES AND REASONS FOR OCCURRENCE IN TABLE TENNIS BETWEEN EGYPTIAN AND FOREIGN PLAYERS PARTICIPATING IN ITTF WORLD JUNIOR CHAMPIONSHIP 2006 IN EGYPT	Ahmed, Omran A.; Ahmed, Salem S.	PROCEEDINGS BOOK OF THE 10TH ANNIVERSARY ITTF SPORTS SCIENCE CONGRESS	2007	This study aims for the determination of the types of injuries in table tennis and the organs that are mostly affected as well as the reasons of occurrence for Egyptian players, and comparing them to players of other national teams participating in the TT world cup for juniors 2006 in Egypt.The sample of the study included (128) players divided into (54) Egyptians and (74) representing other nati…
[Cardiorespiratory evaluation in sedentary subjects during a physical conditioning program].	Lima, E G; do Nascimento, L M; Busatto, V C; Rocha, R C	Arquivos brasileiros de cardiologia	1983
A MANUAL IN THE ORGANIZATION AND CONDUCT OF A CONDITIONING PROGRAM FOR PHYSICAL AND MILITARY FITNESS AND FOR COMBAT TRAINING	D'ELISCU, FRANCOIS		1944
THE ANAEROBIC ENDURANCE OF ELITE SOCCER PLAYERS IMPROVED AFTER A HIGH-INTENSITY TRAINING INTERVENTION IN THE 8-WEEK CONDITIONING PROGRAM	Sporis, Goran; Ruzic, Lana; Leko, Goran	JOURNAL OF STRENGTH AND CONDITIONING RESEARCH	2008	The purpose of this study was to evaluate changes in anaerobic endurance in elite First-league soccer players throughout 2 consecutive seasons, in 2 phases, with and without high-intensity situational drills. Eighteen soccer players were tested before and after the 8-week summer conditioning and again in the next season. The measured variables included 300-yard shuttle run test, maximal heart rat…
Stop elbow pain and stay in the game. Physical conditioning and good playing technique and equipment can prevent golf elbow, tennis elbow, and similar overuse injuries.	[Anonymous]	Harvard men's health watch	2012
Exploração de fatores de risco para lesões desportivas em atletas de tênis de mesa	Shimazaki, Tamlyn; Almeida, Eliezer de; Vanderlei, Franciele Marques; Cintra Filho, Dino de Aguiar; Vanderlei, Luiz Carlos Marques; Pastre, Carlos Marcelo; Bastos, Fabio Nascimento	Fisioterapia e Pesquisa	2012	The practice of table tennis requires numerous dynamic actions which could conduce to athletic injuries. Due to the shortage of studies on this modality, there is important to know inherent factors to athletic injuries for a preventive patterns subsequent formulation. The objective of this study was to explore the risk factors to athletic injuries in table tennis players. For that, there were eva…
The effects of a 12 week aerobic bench stepping conditioning program on cardiorespiratory fitness and muscular leg strength in college women	Schoff, Sharon Lee		1991
Effects of cessation of a structured and supervised exercise conditioning program on lean mass and muscle strength in severely burned children	Suman, Oscar E.; Herndon, David N.	ARCHIVES OF PHYSICAL MEDICINE AND REHABILITATION	2007	Objective: To determine whether the benefits of exercise by burned children are maintained 3 months after the exercise program is concluded.Design: Randomized, controlled prospective study.Setting: Pediatric bum hospital.Participants: Twenty severely burned children with a 40% or greater total body surface area bum, with main outcome measures completed before exercise training, immediately after …
CHANGES IN MENSTRUAL FUNCTION, CLIMACTERIC SYNDROME, AND SERUM CONCENTRATIONS OF SEX-HORMONES IN PREMENOPAUSAL AND POST-MENOPAUSAL WOMEN FOLLOWING A MODERATE INTENSITY CONDITIONING PROGRAM	WALLACE, JP; LOVELL, S; TALANO, C; WEBB, ML; HODGSON, JL	MEDICINE AND SCIENCE IN SPORTS AND EXERCISE	1982
Shortboard performance surfing: A qualitative assessment of maneuvers and a sample periodized strength and conditioning program in and out of the water	Everline, Clayton	STRENGTH AND CONDITIONING JOURNAL	2007	Surfing can be defined as a risk sport due to several variables including but not limited to currents, wave force, water aspiration, and collisions with equipment, rocks, coral reefs,and other surfers. It is essential for surfers, both novice and elite, to have a significant base of paddling strength, balance, and general physical fitness in order to meet the demands of an unpredictable oceanic e…
New research demonstrates improved mare colostrum quality through targeted nutrition - Study finds that feeding SUCCEED Digestive Conditioning Program boosts immunity in mares	[Anonymous]	JOURNAL OF EQUINE VETERINARY SCIENCE	2006
The effect of protein supplementation on plasma insulin-like growth factor-I (IGF-I) levels during a 6-month strength and conditioning program	Ballard, TP; Clapper, JA; Specker, BL; Vukovich, MD	FASEB JOURNAL	2004
EFFECTS OF A 12-WEEK PHYSICAL CONDITIONING PROGRAM ON CARDIORESPIRATORY FUNCTION, BODY COMPOSITION, AND SERUM LIPIDS OF NORMAL AND OBESE MIDDLE-AGED WOMEN.	FRANKLIN, BARRY ALLAN		1976
The effect of applying mental skill training to reality therapy counseling on performance and self-confidence recovery of middle school tennis athlete with sports injuries: single subject case study	Kim, Sungwoon; 박혜주	Korean Journal of Sport Studies	2009	William Glasser's reality therapy counseling explores the wants and needs of the individual which in turn helped to control effectively their lives. Recently, reality therapy widely applied on sports setting by psychologists. At here and now, client recognize a responsibility theirselves and can choice more efficient lives. This indicates that reality therapy can suits for athlete as well. Specif…
BODY-COMPOSITION EFFECTS OF A 12-WEEK PHYSICAL CONDITIONING PROGRAM FOR NORMAL AND OBESE MIDDLE-AGED WOMEN, AND STATUS AT 18-MONTH FOLLOW-UP	FRANKLIN, BA; MACKEEN, PC; BUSKIRK, ER	INTERNATIONAL JOURNAL OF OBESITY	1978
Attitude and agility scores of co -occurring and single sport high school girl volleyball players following completion of an invitational summer strength and conditioning program	Toczek, Joseph J.		2009
Effect of protein supplementation during a 6-mo strength and conditioning program on insulin-like growth factor I and markers of bone turnover in young adults	Ballard, TLP; Clapper, JA; Specker, BL; Binkley, TL; Vukovich, MD	AMERICAN JOURNAL OF CLINICAL NUTRITION	2005	Background: Exercise is beneficial for bone when adequate nutrition is provided. The role of protein consumption in bone health, however, is controversial.Objective: The objective was to ascertain the effect of high protein intake on insulin-like growth factor I (IGF-I) and markers of bone turnover during 6 mo of exercise training.Design: Fifty-one subjects aged 18-25 y (28 men, 23 women) receive…
ENHANCING THE AEROBIC FITNESS OF INDIVIDUALS WITH MODERATE AND SEVERE DISABILITIES - A PEER-MEDIATED AEROBIC CONDITIONING PROGRAM - HALLE,J, GABLERHALLE,D, MCKEE,M, BANE,S, BOYER,T	FERRO, J; DUNLAP, G	JOURNAL OF THE ASSOCIATION FOR PERSONS WITH SEVERE HANDICAPS	1992
ENHANCING THE AEROBIC FITNESS OF INDIVIDUALS WITH MODERATE AND SEVERE DISABILITIES - A PEER-MEDIATED AEROBIC CONDITIONING PROGRAM - HALLE,JW, GABLERHALLE,D, MCKEE,M, BANE,S, BOYER,T	LAVAY, B	EDUCATION AND TRAINING IN MENTAL RETARDATION AND DEVELOPMENTAL DISABILITIES	1993
Effects of an eight -week conditioning program on improving fitness, club head speed, and perceptions of fitness and golf -related ability in older, male recreational golfers aged 55–79 years	Thompson, Christian John		2001
Effect of protein supplementation during a 6-mo strength and conditioning program on insulin-like growth factor I and markers of bone turnover in young adults (vol 81, pg 1442, 2005)	Ballard, TLP; Clapper, JA; Specker, BL; Binkley, TL; Vukovich, MD	AMERICAN JOURNAL OF CLINICAL NUTRITION	2006
A STUDY OF THE RELATIONSHIPS AMONG SELF-CONCEPT, MOVEMENT CONCEPT, AND PHYSICAL FITNESS, AND THE EFFECTS OF A PHYSICAL CONDITIONING PROGRAM AND A SPORTS - SKILL PROGRAM UPON SELF-CONCEPT AND MOVEMENT CONCEPT	JOHNSTON, BOWERLYTTLETON		1969
The role of and possibilities for physical conditioning programmes in the rehabilitation of traumatically brain-injured persons.	Sullivan, S J; Richer, E; Laurent, F	Brain injury	1990	The development of rehabilitation programmes for traumatically brain-injured persons is a complex and multidisciplinary effort. One aspect of such programmes is the development of physical work capacity via exercise or physical conditioning. This paper reviews literature dealing with the physical work capacity following traumatic brain injury and its responses to training. The incorporation of ph…
ANALYSIS OF A PHYSICAL CONDITIONING PROGRAM IN PATIENTS WITH PREVIOUS MYOCARDIAL-INFARCTION	SPADACCINI, F; PAOLILLO, V; MARRA, S; DEMARCHI, M; BEVILACQUA, R; BONCOMPAGNI, F; LONGO, C; ANGELINO, PF	MINERVA CARDIOANGIOLOGICA	1979
The effects of protein supplementation, during a strength and conditioning program on insulin-like growth factor-I (IGF-I), IGF binding protein-3 (IGFBP -3), markers of bone turnover and bone geometry in 18 to 25 year olds	Ballard, Tasha Luann Phillips		2004
CONTROLLED FIELD STUDY USING LIVE VIRUS VACCINES AND AN ANTISERUM IN A PRECONDITIONING PROGRAM	WOODS, GT; MANSFIELD, ME; KRONE, J	CANADIAN JOURNAL OF COMPARATIVE MEDICINE	1972
Sport-specific conditioning	Kibler WB, Chandler TJ.	Am J Sports Med	1994
Skiing injuries	Hunter RE.	Am J Sports Med	1999
Musculoskeletal adaptations and injuries due to overtraining	Kibler WB, Chandler TJ, Stracener ES.	Exerc Sport Sci Rev	1992
Exercise training for tennis	Chandler TJ.	Clin Sports Med	1995
Scapulothoracic and scapulohumeral exercises: a narrative review of electromyographic studies	Cricchio M, Frazer C.	J Hand Ther	2011
Upper-body strength and power changes during a football season	Hrysomallis C.	J Strength Cond Res	2010
Rehabilitation of the throwing shoulder	Carson WG Jr.	Clin Sports Med	1989
Rowing and sculling and the older athlete	Boland AL, Hosea TM.	Clin Sports Med	1991
Work hardening and work conditioning interventions: do they affect disability?	Lechner DE.	Phys Ther	1994
Fitness evaluations and fitness findings in competitive junior tennis players	Kibler WB, McQueen C, Uhl T.	Clin Sports Med	1988
Physiological and performance changes from the addition of a sprint interval program to wrestling training	Farzad B, Gharakhanlou R, Agha-Alinejad H, Curby DG, Bayati M, Bahraminejad M, Mäestu J.	J Strength Cond Res	2011
Supplements and drugs used to enhance athletic performance	Congeni J, Miller S.	Pediatr Clin North Am	2002
Vertical jump in female and male basketball players--a review of observational and experimental studies	Ziv G, Lidor R.	J Sci Med Sport	2010
Aerobic exercise training programs for the upper body	Franklin BA.	Med Sci Sports Exerc	1989
Vertical jump in female and male volleyball players: a review of observational and experimental studies	Ziv G, Lidor R.	Scand J Med Sci Sports	2010
Longitudinal effects of a collegiate strength and conditioning program in American football	Stodden DF, Galitski HM.	J Strength Cond Res	2010
Walking performance, medical outcomes and patient training in FES of innervated muscles for ambulation by thoracic-level complete paraplegics	Graupe D, Cerrel-Bazo H, Kern H, Carraro U.	Neurol Res	2008
Physiology of aerobic fitness/endurance	Chandler TJ.	Instr Course Lect	1994
Back pain in golf	Hosea TM, Gatt CJ Jr.	Clin Sports Med	1996
Differences between a supervised and independent strength and conditioning program with chronic low back syndromes	Reilly K, Lovejoy B, Williams R, Roth H.	J Occup Med	1989
Performance changes following a field conditioning program in junior and senior rugby league players	Gabbett TJ.	J Strength Cond Res	2006
Reductions in pre-season training loads reduce training injury rates in rugby league players	Gabbett TJ.	Br J Sports Med	2004
The effect of whole-body vibration training and conventional strength training on performance measures in female athletes	Jones MT, Parker BM, Cortes N.	J Strength Cond Res	2011
Cardiac and skeletal muscle adaptations to training in systemic hypertension and effect of beta blockade (metoprolol or propranolol)	Ades PA, Gunther PG, Meyer WL, Gibson TC, Maddalena J, Orfeo T.	Am J Cardiol	1990
Aerobic exercise and the post myocardial infarction patient: a review of the literature	Gassner LA, Dunn S, Piller N.	Heart Lung	2003
Psychological correlates of performance in female athletes during a 12-week off-season strength and conditioning program	Jones MT, Matthews TD, Murray M, Van Raalte J, Jensen BE.	J Strength Cond Res	2010
Heart-rate response to a conditioning program for young, alcoholic men	McKelvy PL, Stein CA, Bertini AB.	Phys Ther	1980
Effects of an 18-week strength training program on low-handicap golfers' performance	Alvarez M, Sedano S, Cuadrado G, Redondo JC.	J Strength Cond Res	2012
A randomized trial of a physical conditioning program to enhance the driving performance of older persons	Marottoli RA, Allore H, Araujo KL, Iannone LP, Acampora D, Gottschalk M, Charpentier P, Kasl S, Peduzzi P.	J Gen Intern Med	2007
Suggestions from the field for return to sports participation following anterior cruciate ligament reconstruction: soccer	Bizzini M, Hancock D, Impellizzeri F.	J Orthop Sports Phys Ther	2012
Home-based aerobic conditioning for management of symptoms of fibromyalgia: a pilot study	Harden RN, Song S, Fasen J, Saltz SL, Nampiaparampil D, Vo A, Revivo G.	Pain Med	2012
Synergistic effects of low-intensity exercise conditioning and β-blockade on cardiovascular and autonomic adaptation in pre- and postmenopausal women with hypertension	Goldie CL, Brown CA, Hains SM, Parlow JL, Birtwhistle R.	Biol Res Nurs	2013
Range of motion in junior tennis players participating in an injury risk modification program	Kibler WB, Chandler TJ.	J Sci Med Sport	2003
The role of exercise in children and adolescents	McKeag DB.	Clin Sports Med	1991
Optimizing the selection of surgical candidates for lung volume reduction surgery	Mentzer SJ.	Semin Thorac Cardiovasc Surg	2007
Juvenile idiopathic arthritis and athletic participation: are we adequately preparing for sports integration?	Taxter A, Foss KB, Melson P, Ford KR, Shaffer M, Myer GD.	Phys Sportsmed	2012
Physical conditioning and altered self-concept in rehabilitated hemipelegic patients	Brinkmann JR, Hoskins TA.	Phys Ther	1979
Individualized aerobic and high intensity training for asthmatic children in an exercise readaptation program. Is training always helpful for better adaptation to exercise?	Varray AL, Mercier JG, Terral CM, Prefaut CG.	Chest	1991
Effects of aerobic and strength conditioning on pregnancy outcomes	Hall DC, Kaufmann DA.	Am J Obstet Gynecol	1987
Efficacy of interval-based training on conditioning of amateur field hockey players	Chapman DW, Newton MJ, McGuigan MR.	J Strength Cond Res	2009
Effects of a 4-week youth baseball conditioning program on throwing velocity	Escamilla RF, Fleisig GS, Yamashiro K, Mikla T, Dunning R, Paulos L, Andrews JR.	J Strength Cond Res	2010
Conditioning program for competitive figure skating	McMaster WC, Liddle S, Walsh J.	Am J Sports Med	1979
Effect of protein supplementation during a 6-month strength and conditioning program on areal and volumetric bone parameters	Ballard TL, Specker BL, Binkley TL, Vukovich MD.	Bone	2006
Effects of a new experimental training program on V.O2max and running performance	Sporis G, Ruzic L, Leko G.	J Sports Med Phys Fitness	2008
Influence of a twelve-month conditioning program on physical growth, serum hormones, and neuromuscular performance of peripubertal male fencers	Tsolakis CK, Bogdanis GC, Vagenas GK, Dessypris AG.	J Strength Cond Res	2006
Training college-age women to perform the pull-up exercise	Flanagan SP, Vanderburgh PM, Borchers SG, Kohstall CD.	Res Q Exerc Sport	2003
The role of preseason conditioning in preventing athletic injuries	Feiring DC, Derscheid GL.	Clin Sports Med	1989
Effects of cessation of a structured and supervised exercise conditioning program on lean mass and muscle strength in severely burned children	Suman OE, Herndon DN.	Arch Phys Med Rehabil	2007
Effects of intensive physical rehabilitation on neuromuscular adaptations in adults with poststroke hemiparesis	Andersen LL, Zeeman P, Jørgensen JR, Bech-Pedersen DT, Sørensen J, Kjær M, Andersen JL.	J Strength Cond Res	2011
Association between clinician-assessed lifting ability and workplace tolerance and patient self-reported pain and disability following work conditioning	Hart DL, Kirk M, Howar J, Mongeon S.	Work	2007
Functional balance training in collegiate women athletes	Oliver GD, Di Brezzo R.	J Strength Cond Res	2009
Cardiopulmonary exercise testing before and after conditioning in older coronary patients	Ades PA, Grunvald MH.	Am Heart J	1990
Aerobic conditioning in mild asthma decreases the hyperpnea of exercise and improves exercise and ventilatory capacity	Hallstrand TS, Bates PW, Schoene RB.	Chest	2000
Effect of short-term cardiovascular conditioning and low-fat diet on myocardial blood flow and flow reserve	Czernin J, Barnard RJ, Sun KT, Krivokapich J, Nitzsche E, Dorsey D, Phelps ME, Schelbert HR.	Circulation	1995
Effects of an eight-week physical conditioning program on disease signs and symptoms in children with chronic arthritis	Klepper SE.	Arthritis Care Res	1999
Comparison of trunk kinematics in trunk training exercises and throwing	Stodden DF, Campbell BM, Moyer TM.	J Strength Cond Res	2008
Conditioning program for amputees with significant heart disease	Miller LS, Naso F.	Arch Phys Med Rehabil	1976
The effects of a 7-week heavy elastic band and weight chain program on upper-body strength and upper-body power in a sample of division 1-AA football players	Ghigiarelli JJ, Nagle EF, Gross FL, Robertson RJ, Irrgang JJ, Myslinski T.	J Strength Cond Res	2009
High school football injuries: a prospective study and pitfalls of data collection	Prager BI, Fitton WL, Cahill BR, Olson GH.	Am J Sports Med	1989
The effects of whole-body vibration in isolation or combined with strength training in female athletes	Preatoni E, Colombo A, Verga M, Galvani C, Faina M, Rodano R, Preatoni E, Cardinale M.	J Strength Cond Res	2012
Effect of protein supplementation during a 6-mo strength and conditioning program on insulin-like growth factor I and markers of bone turnover in young adults	Ballard TL, Clapper JA, Specker BL, Binkley TL, Vukovich MD.	Am J Clin Nutr	2005
Performance changes following training in junior rugby league players	Gabbett TJ, Johns J, Riemann M.	J Strength Cond Res	2008
Avoidance of soccer injuries with preseason conditioning	Heidt RS Jr, Sweeterman LM, Carlonas RL, Traub JA, Tekulve FX.	Am J Sports Med	2000
Effects of physical conditioning on intercollegiate golfer performance	Doan BK, Newton RU, Kwon YH, Kraemer WJ.	J Strength Cond Res	2006
Comparative effects of transdermal clonidine and oral atenolol on acute exercise performance and response to aerobic conditioning in subjects with hypertension	Davies SF, Graif JL, Husebye DG, Maddy MM, McArthur CD, Path MJ, O'Connell MB, Iber C, Davidman M.	Arch Intern Med	1989
Effects of plyometric training on explosive strength, acceleration capacity and kicking speed in young elite soccer players	Sedano S, Matheu A, Redondo JC, Cuadrado G.	J Sports Med Phys Fitness	2011
Referral patterns and exercise response in the rehabilitation of female coronary patients aged greater than or equal to 62 years	Ades PA, Waldmann ML, Polk DM, Coflesky JT.	Am J Cardiol	1992
Effects of an intrahospital exercise program intervention for children with leukemia	San Juan AF, Fleck SJ, Chamorro-Viña C, Maté-Muñoz JL, Moral S, Pérez M, Cardona C, Del Valle MF, Hernández M, Ramírez M, Madero L, Lucia A.	Med Sci Sports Exerc	2007
Heat illness. Fluid and electrolyte issues for pediatric and adolescent athletes	Squire DL.	Pediatr Clin North Am	1990
The standard difference score: a new statistic for evaluating strength and conditioning programs	Pettitt RW.	J Strength Cond Res	2010
Benefits of intrahospital exercise training after pediatric bone marrow transplantation	San Juan AF, Chamorro-Viña C, Moral S, Fernández del Valle M, Madero L, Ramírez M, Pérez M, Lucia A.	Int J Sports Med	2008
Effect of aerobic conditioning on the peripheral circulation during chronic beta-adrenergic blockade	Hiatt WR, Marsh RC, Brammell HL, Fee C, Horwitz LD.	J Am Coll Cardiol	1984
The effects of exercise for the prevention of overuse anterior knee pain: a randomized controlled trial	Coppack RJ, Etherington J, Wills AK.	Am J Sports Med	2011
Endurance training in the elderly nursing home patient	Naso F, Carner E, Blankfort-Doyle W, Coughey K.	Arch Phys Med Rehabil	1990
Effects of low-intensity exercise conditioning on blood pressure, heart rate, and autonomic modulation of heart rate in men and women with hypertension	Hua LP, Brown CA, Hains SJ, Godwin M, Parlow JL.	Biol Res Nurs	2009
Seasonal changes in VO2max among Division 1A collegiate women soccer players	Miller TA, Thierry-Aguilera R, Congleton JJ, Amendola AA, Clark MJ, Crouse SF, Martin SM, Jenkins OC.	J Strength Cond Res	2007
Instrumental conditioning of human sensorimotor rhythm (12-15 Hz) and its impact on sleep as well as declarative learning	Hoedlmoser K, Pecherstorfer T, Gruber G, Anderer P, Doppelmayr M, Klimesch W, Schabus M.	Sleep	2008
Physical conditioning programme for children with bronchial asthma	Olivia CK.	Acta Paediatr Jpn	1990
Effect of physical training on insulin action in obesity	DeFronzo RA, Sherwin RS, Kraemer N.	Diabetes	1987
Psychologic effects of cardiovascular conditioning: a controlled experiment	Goldwater BC, Collis ML.	Psychosom Med	1985
Effects of physical conditioning on self-concept of adult obese males	Short MA, DiCarlo S, Steffee WP, Pavlou K.	Phys Ther	1984
The anaerobic endurance of elite soccer players improved after a high-intensity training intervention in the 8-week conditioning program	Sporis G, Ruzic L, Leko G.	J Strength Cond Res	2008
A pedometer-based intervention to improve physical activity, fitness, and coronary heart disease risk in National Guard personnel	Talbot LA, Metter EJ, Morrell CH, Frick KD, Weinstein AA, Fleg JL.	Mil Med	2011
Changes in blood coagulation and fibrinolysis associated with maximal exercise and physical conditioning in women taking low dose oral contraceptives	Hilberg T, Nowacki PE, Müller-Berghaus G, Gabriel HH.	J Sci Med Sport	2000
Aerobic training exercises for individuals who had amputation of the lower limb	Pitetti KH, Snell PG, Stray-Gundersen J, Gottschalk FA.	J Bone Joint Surg Am	1987
Effects of conditioning on physical fitness and club head speed in mature golfers	Hetu FE, Christie CA, Faigenbaum AD.	Percept Mot Skills	1998
Nonfunctional overreaching during off-season training for skill position players in collegiate American football	Moore CA, Fry AC.	J Strength Cond Res	2007
A randomized controlled trial of supervised versus unsupervised exercise programs for ambulatory stroke survivors	Olney SJ, Nymark J, Brouwer B, Culham E, Day A, Heard J, Henderson M, Parvataneni K.	Stroke	2006
Ventricular premature contractions: a randomized non-drug intervention trial in normal men	DeBacker G, Jacobs D, Prineas R, Crow R, Vilandre J, Kennedy H, Blackburn H.	Circulation	1979
Exercise responses before and after physical conditioning in patients with severely depressed left ventricular function	Conn EH, Williams RS, Wallace AG.	Am J Cardiol	1982
Effects of short-term exercise training in patients with heart failure	Tokmakova M, Dobreva B, Kostianev S.	Folia Med (Plovdiv)	1999
The effect on respiratory drive of a prolonged physical conditioning program	Bradley BL, Mestas J, Forman J, Unger KM.	Am Rev Respir Dis	1980
Exercise and restless legs syndrome: a randomized controlled trial	Aukerman MM, Aukerman D, Bayard M, Tudiver F, Thorp L, Bailey B.	J Am Board Fam Med	2006
Muscular, respiratory and cardiovascular responses of quadriplegic persons to an F. E. S. bicycle ergometer conditioning program	Phillips CA, Danopulos D, Kezdi P, Hendershot D.	Int J Rehabil Res	1989
Effects of exercise conditioning on vital age in hyperlipidemic women	Shigematsu R, Tanaka K, Nho H, Nakagaichi M, Takeda M, Tomita T, Unno H, Ohkawa S.	J Physiol Anthropol Appl Human Sci	2000
Effect of running versus isometric training programs on healthy elderly at rest	Sagiv M, Fisher N, Yaniv A, Rudoy J.	Gerontology	1989
Chromium picolinate effects on body composition and muscular performance in wrestlers	Walker LS, Bemben MG, Bemben DA, Knehans AW.	Med Sci Sports Exerc	1998
Aerobic capacity of older adults: a training study	Steinhaus LA, Dustman RE, Ruhling RO, Emmerson RY, Johnson SC, Shearer DE, Latin RW, Shigeoka JW, Bonekat WH.	J Sports Med Phys Fitness	1990
A controlled trial of exercise training in older coronary patients	Ades PA, Waldmann ML, Gillespie C.	J Gerontol A Biol Sci Med Sci	1995
Efficacy of exercise for end-stage renal disease patients immediately following high-efficiency hemodialysis: a pilot study	Ross DL, Grabeau GM, Smith S, Seymour M, Knierim N, Pitetti KH.	Am J Nephrol	1989
Passive and Dynamic Shoulder Rotation Range in Uninjured and Previously Injured Overhead Throwing Athletes and the Effect of Shoulder Taping	McConnell J.; Donnelly C.; Hamner S.; Dunne J.; Besier T.	PM and R	2012	Objectives: To investigate: (1) the passive and dynamic shoulder internal (IR) and external (ER) rotation range of motion (ROM) of 2 groups of asymptomatic overhead throwing athletes: one group who had never experienced shoulder symptoms and another who had shoulder symptoms >12 months ago, (2) the effect of taping on the passive and dynamic IR-ER ROM in both these groups. Design: A within-subjec…
Concurrent stress fractures of the femoral shaft in a tennis player	Hyde T.; Kettner N.W.; Epstein B.	JNMS - Journal of the Neuromusculoskeletal System	1998	THIS ARTICLE DESCRIBES the evaluation and treatment of a rare injury in a competitive top-10 tennis player in the 18 and under age group. The patient presented with anteromedial right thigh pain. Radiography, skeletal scintigraphy, and magnetic resonance imaging (MRI) studies were utilized to form an accurate diagnostic impression. Abnormal plain films revealed the need to examine the patient wit…
Rotator cuff injury in throwing and racquet sports	Andrews J.R.; Alexander E.J.	Sports Medicine and Arthroscopy Review	1995	Rotator cuff injuries in the overhead athlete are frequently seen at all levels of competitive sports. The repetitive, high magnitude forces generated at the capsuloligamentous complex, as well as at the rotator cuff itself, can result in loss of glenohumeral stability and primary as well as secondary lesions in the rotator cuff itself. The biomechanics of overhead sporting activity (i.e., pitchi…
Rehabilitation for patients with lateral epicondylitis: A systematic review	Trudel D.; Duley J.; Zastrow I.; Kerr E.W.; Davidson R.; MacDermid J.C.	Journal of Hand Therapy	2004	The purpose of this systematic review was to determine the effectiveness of conservative treatments for lateral epicondylitis and to provide recommendations based on this evidence. Five reviewers searched computerized bibliographic databases for articles on the conservative treatment of lateral epicondylitis from the years 1983 to 2003. A total of 209 studies were located; however, only 31 of the…
Posterolateral instability of the elbow in an adolescent boy with a lateral epicondyle fracture: A case report	Capo J.; Khamsi B.; Nourbakhsh A.	Hand	2011	Background: Posterolateral rotatory instability of elbow is considered to be due to the disruption of the ulnar part of the lateral collateral ligament (LUCL). This instability pattern may also be induced by a fracture of components of the lateral column. Results: We present the case of a 16-year-old boy who fell on his left outstretched arm as he attempted to jump over a tennis net. On initial p…
Diagnostic and Interventional Musculoskeletal Ultrasound: Part 2. Clinical Applications	Smith J.; Finnoff J.T.	PM and R	2009	Musculoskeletal ultrasound involves the use of high-frequency sound waves to image soft tissues and bony structures in the body for the purposes of diagnosing pathology or guiding real-time interventional procedures. Recently, an increasing number of physicians have integrated musculoskeletal ultrasound into their practices to facilitate patient care. Technological advancements, improved portabil…
The effect of physical characteristics and field position on the shoulder and elbow injuries of 490 baseball players: Confirmation of diagnosis by magnetic resonance imaging	Han K.-J.; Kim Y.-K.; Lim S.-K.; Park J.-Y.; Oh K.-S.	Clinical Journal of Sport Medicine	2009	OBJECTIVE: To evaluate the distribution of shoulder and elbow injuries confirmed by magnetic resonance imaging in throwing athletes. STUDY DESIGN:: Descriptive epidemiological study. SETTING:: Tertiary institution. PARTICIPANTS:: Five hundred fifty-four baseball players referred to our institute for shoulder and elbow rehabilitation. INTERVENTIONS:: All injured players except those with fractures…
An isokinetic eccentric programme for the management of chronic lateral epicondylar tendinopathy	Croisier J.-L.; Foidart-Dessalle M.; Tinant F.; Crielaard J.-M.; Forthomme B.	British Journal of Sports Medicine	2007	Background: Lateral epicondylitis represents a frequent overuse injury. In spite of many conservative treatment procedures, prolonged symptoms and relapse are frequently observed. Objective: To compare the outcome of patients performing an isokinetic eccentric training with that of age-, gender-, activity-matched patients receiving a non-strengthening classical rehabilitation. Methods: Ninety-two…
Proprioceptive training therapy. Pathogenesis of typical shoulder dysfunction in athletes performing overhead activities; [Propriozeptive Trainingstherapie. Pathogenese der typischen Schulterdysfunktion des uberkopfsportlers]	Grigereit A.; Banzer W.	Manuelle Medizin	1997	Shoulder instability and secondary impingement syndrome are common problems seen in athletes who perform repetitive overhead activities. Beside several functional and anatomical factors the shoulder mechanics during throwing and tennis serve provokes these injuries. The dynamic joint stability plays an important role during this typical glenohumeral pathology. After the precise examination and cl…
Industrial Medicine and Acute Musculoskeletal Rehabilitation. 2. Medications for the Treatment of Acute Musculoskeletal Pain	Sullivan W.J.; Panagos A.; Foye P.M.; Sable A.W.; Irwin R.W.; Zuhosky J.P.	Archives of Physical Medicine and Rehabilitation	2007	Sullivan WJ, Panagos A, Foye PM, Sable AW, Irwin RW, Zuhosky JP. Industrial medicine and acute musculoskeletal rehabilitation. 2. Medications for the treatment of acute musculoskeletal pain. This self-directed learning module highlights medications used in the treatment of acute musculoskeletal pain in the context of industrial rehabilitation. It is part of the study guide on industrial rehabilit…
Ankle injuries in top sport; [SPRUNGGELENKSCHADEN BEI HOCHLEISTUNGSSPORTLERN]	Pfoerringer W.	Orthopadische Praxis	1981	50 athletes of the highest standard have been examined for damages of the ankle joint, due to overwear and neglected minor trauma. 25 athletes were racketplayers (tennis, squash, badminton), 25 were professional soccer players. 84% showed pathological changes of the ankle joint in X-rays whereas less than 50% complained about occasional pain. Eight athletes complained about constant pain and limi…
Shoulder Pain in Tennis Players	McCann P.D.; Bigliani L.U.	Sports Medicine	1994	Shoulder pain is a common complaint amongst tennis players. The anatomy of the shoulder girdle is complex and defining the exact pathology that accounts for shoulder pain in tennis players can be difficult. Impingement syndrome and glenohumeral instability are the 2 most common causes of shoulder pain in tennis players. Tennis players with impingement syndrome typically present with pain, especia…
Elbow injuries in golf	Stockard A.R.	Journal of the American Osteopathic Association	2001	Golf is not a sport known for its high injury level; however, injuries do occur. Such mishaps usually involve overuse-type injuries that are more common among amateur golfers than among professional golfers. This article attempts to provide an overview of golf injuries to the elbow, with a concentration on incidence, proper diagnosis, adequate treatment (including rehabilitation), and prevention …
Treatment of impingement syndrome in tennis players; [Tratamento da sindrome do impacto em tenistas]	Doneux P.S.; Miyazaki A.N.; Pinheiro J.A. Jr.; Funchal L.F.Z.; Checchia S.L.	Revista Brasileira de Ortopedia	1998	Impingement syndrome is becoming common in young people, mainly in athletes. Complaints about this disease are very common among 'high performance' tennis players and also among the so-called 'weekend players'. There are strong doubts about the benefits of surgical treatment of this disease and also if it is possible for the patient to return to regular sport practice. The authors performed surgi…
Rehabilitation of the Overhead Athlete's Elbow	Wilk K.E.; Macrina L.C.; Cain E.L.; Dugas J.R.; Andrews J.R.	Sports Health	2012	The activities required during overhead sports, particularly during baseball pitching, produce large forces at the elbow joint. Injuries to the elbow joint frequently occur in the overhead athlete because of the large amount of forces observed during the act of throwing, playing tennis, or playing golf. Injuries may result because of repetitive overuse, leading to tissue failure. Rehabilitation f…
An holistic approach to recovery from an overuse injury in a games player.	Nimmo M.A.; McLean D.; Mutrie N.; McKenzie S.	British journal of sports medicine	1986	The management of a chronic injury to an international squash player is described. By good physiotherapeutic management and the involvement of an interdisciplinary team it was possible to make gains in the non-playing period. The rehabilitation period included physiological assessment on the basis of which a training programme was devised with target goals set throughout the period. Mental rehear…
Interval sport programs: Guidelines for baseball, tennis, and golf	Reinold M.M.; Wilk K.E.; Reed J.; Crenshaw K.; Andrews J.R.	Journal of Orthopaedic and Sports Physical Therapy	2002	In using an ISP in conjunction with a structured rehabilitation program, the athlete should be able to return to full competition status. The general guidelines and specific programs outlined are used to minimize the chance of reinjury and to facilitate the return of function and confidence in the athlete. The program and its progression should be modified to meet the specific needs of each indiv…
Soft tissue rheumatism. Part 1: Overview, enthesitis and bursitis	Laurent R.	Medicine Today	2001	· Acute soft tissue injuries should be treated with rest, ice, compression and elevation. · While rest is helpful in the acute stage, an exercise program should be continued to minimise the loss of strength and collagen from ligaments, tendons and muscles. · Rehabilitation should include stretches, concentric exercises, eccentric exercises, and work- or sport-specific exercises. · It is important…
Bilateral epicondylitis in a karate instructor.	Halloran L.	Orthopaedic nursing / National Association of Orthopaedic Nurses	1998	Epicondylitis can be a debilitating condition that restricts activity and causes pain. Severe cases can require surgical repair. Early and thorough assessment and instituting treatment expeditiously will help prevent lengthy rehabilitation. It is well documented that sports requiring repetitive wrist movements or tension overloading of wrist extensors, such as racquet sports and bowling, are asso…
Abdominal and groin injuries in tennis	Balduini F.C.	Clinics in Sports Medicine	1988	Although abdominal and groin injuries are not unique to the game of tennis, the very mechanics of the ground stroke and overhead volley predispose participants in this sport to the chronic pain and frustration of these injuries. Careful consideration must be given not only to the muscular anatomy of the region but also the visceral and neurologic anatomy. A patient-controlled program of rehabilit…
Glenohumeral joint internal and external rotation range of motion in elite junior tennis players	Ellenbecker T.S.; Roetert E.P.; Piorkowski P.A.; Schulz D.A.	Journal of Orthopaedic and Sports Physical Therapy	1996	Objective measurement of range of motion of the glenohumeral joint is important for the rehabilitation and prevention of shoulder injury. The primary purpose of this study was to determine whether significant differences exist between the dominant (tennis playing) and nondominant extremity in active internal and external rotation range of motion in elite junior tennis players 11-17 years of age. …
Rehabilitation protocol of "runner's knee" (Iliotibial Band Syndrome - ITBS) - A case study; [Protokół rehabilitacyjny w przypadku "kolana biegacz"a (ześpoł pasma biodrowo-piszczeglowego) - Studium przypadku]	Biernat R.; Czaprowski D.	Postepy Rehabilitacji	2012	Introduction: "Runner's knee", in other words Iliotibial Band Syndrome (ITBS) is the second, after PFPS, in terms of incidence frequency overuse injury amongst runners - 8.5%. It is the most common cause of lateral knee pain. It mainly occurs in middle aged athletes, in the second decade of life. Cyclists, skiers, weight lifters, soccer and tennis players are next groups, where this clinical enti…
Scotball: A New Game for Rehabilitation, Leisure and Integrated Recreation	Glickman S.; Wachtel L.	Physiotherapy (United Kingdom)	1992	[No abstract available]
Ilial anterior rotation hypermobility in a female collegiate tennis player	Vaughn H.T.; Nitsch W.	Physical Therapy	2008	Background and Purpose. This case report describes the examination, evaluation, and intervention by a physical therapist for a female collegiate tennis player with a right ilial anterior rotation hypermobility. Case Description. The patient was a 21-year-old, female collegiate tennis player who developed a right anterior ilial rotation hypermobility as a result of her tennis stroke. Functional li…
Clinical sport for patients with spinal paraplegia; [KLINISCHER SPORT BEI QUERSCHNITTLAHMUNGEN]	Paeslack V.; Steinbrueck K.	Orthopadische Praxis	1978	Sports activities are well established as essential means in the range of rehabilitation measures. In addition to the sport for the disabled, the aim of which is the improvement of the functional capacity of these persons, sport as therapy is of increasing importance for a variety of serious sequelae of injuries and diseases. Training methods, goal, and achievable performance of this therapy may …
Sports injuries and arthritis	Stulberg S.D.	Comprehensive Therapy	1980	One of the most frequently expressed concerns of those who exercise is that the vigorous and persistent 'pounding' of joints, which seems to occur during exercise, will lead prematurely to the development of arthritis. One can give the patient general rules regarding exercise, which should help allay the fears of exercise that arthritis patients often have and, at the same time, keep these patien…
Glenohumeral joint total rotation range of motion in elite tennis players and baseball pitchers	Ellenbecker T.S.; Roetert E.P.; Bailie D.S.; Davies G.J.; Brown S.W.	Medicine and Science in Sports and Exercise	2002	The amount of glenohumeral joint internal and external rotation used during overhead sport activities has been measured experimentally by sports scientists. Clinical measurement of glenohumeral joint internal and external rotation using goniometry is an integral part of a shoulder evaluation after injury or surgery or during preseason or preventative musculoskeletal screenings. Purpose: This stud…
Epicondylitis surgical treatment: Analysis of our experience; [Tratamiento quirorgico de la epicondylitis analisis de nuestra experiencia]	Escribano Rueda L.C.; Larrainzar Garijo R.; Vila y Rico J.; Alvarez Sainz- Ezquerra J.; Llanos Alcazar L.F.	Archivos de Medicina del Deporte	2000	In normal medical practice, the term Tennis Elbow groups together a series of pathological symptoms characterised clinically by pain in the external part of the elbow. However, we think this term should be applied to tennis players' epicondilalgia produced by the anatomic pathological injury defined as ENTENSITIS as a result of classical tennis strokes during the practice of this sport. It is the…
Sport-related dental injury claims to the New Zealand Accident Rehabilitation & Compensation Insurance Corporation, 1993-1996: analysis of the 10 most common sports, excluding rugby union.	Love R.M.; Carman N.; Carmichael S.; MacFadyen E.	The New Zealand dental journal	1998	A large number of New Zealanders participate in sport, either formally or informally; sporting injuries are common. In New Zealand, the Accident Rehabilitation & Compensation Insurance Corporation (ACC) is the main organisation that covers sports-related dental claims. Rugby union claims are the most common. The ACC's national data from 1993 to 1996 relating to dental claims for sports injuries (…
Tennis injuries: Helping patients get back in the swing	Leach R.E.; Danziger S.B.	Consultant	1999	Rehabilitation following tennis injuries is the key to preventing an acute injury from becoming chronic. Start active dorsiflexion and plantar flexion exercises within 36 hours of an acute ankle sprain. A ruptured Achilles' tendon (diagnosed by the history of a popping sensation and inability to stand on tiptoe unaided) is best treated with early surgery. Mild pain from tennis elbow may be aided …
A Rational Management of Tennis Elbow	Kamien M.	Sports Medicine	1990	Tennis elbow is due to a torque injury or sudden overstretching of tendons which insert into the epicondyles of the humerus. The predominant lesion is an enthesopathy — a pathological lesion at the insertion of tendon into bone. The most common site is at the lateral epicondyle and this is 3 times as frequent as at the medial epicondyle. Approximately 50% of tennis players can expect to get a ten…
Shoulder joint kinetics of the elite wheelchair tennis serve	Reid M.; Elliott B.; Alderson J.	British Journal of Sports Medicine	2007	Background: The shoulder is a key joint in wheelchair locomotion and commonly implicated in injury among virtually all wheelchair populations. In tennis, quantification of the shoulder joint kinetics that characterise the wheelchair serve could enhance injury prevention and rehabilitation practices as well as assist coaches evaluate the efficacy of their current technical instruction. Methods: A …
Surface and equipment variable in tennis injuries	Lehman R.C.	Clinics in Sports Medicine	1988	Alterations in equipment can reduce the incidence and severity of overused injuries in the competitive tennis player. Changes in racquet variables, court surface, footwear, and string tension play an important part in treatment of both upper and lower extremity injuries. Adequate time for rehabilitation is needed to prevent reinjury when returning to competition.
Tennis elbow: Diagnosis, treatment, and rehabilitation	Kauzlarich J.W.	Osteopathic Annals	1978	Treatment is as follows: The first step is rest, although it must not be full rest. The author simply tries to educate the patient about the motions that will cause pain and difficulty. A large percentage of patients are desirous of a quick cure and refuse to stay off the tennis courts until adequate treatment and rehabilitation have been carried out. The treatment plan and rehabilitative objecti…
Description of Outcomes of Upper-Extremity Musculoskeletal Disorders in Workers Highly Exposed to Repetitive Work	Descatha A.; Roquelaure Y.; Chastang J.-F.; Evanoff B.; Cyr D.; Leclerc A.	Journal of Hand Surgery	2009	Purpose: The outcomes of workers with upper-extremity musculoskeletal (UEMS) symptoms or disorders were evaluated over a 3-year period in a population highly exposed to repetitive work. Methods: Data were derived from a survey focused on the health effects of repetitive tasks, with a standardized physical examination by an occupational physician, in 1993 to 1994 and again in 1996 to 1997. All wor…
Injuries of exercise	Roy S.	Medical Clinics of North America	1985	This article reviews a few of the more common injuries of exercise and is an introduction to the subject. The topic for discussion was selected for two reasons. First, injuries of exercise are common and frequently bring the exercising individual to his primary physician. Second, as many of these conditions are not often reviewed in internal medicine or family practice programs, the primary care …
Results of arthroscopic repair of type II superior labral anterior posterior lesions in overhead athletes: Assessment of return to preinjury playing level and satisfaction	Neuman B.J.; Boisvert C.B.; Reiter B.; Lawson K.; Ciccotti M.G.; Cohen S.B.	American Journal of Sports Medicine	2011	Background: The majority of the literature on surgical outcomes of superior labral anterior posterior (SLAP) repairs has focused on short-term follow-up of 1 to 2 years, not allowing adequate time for full rehabilitation and return to maximum level of competition for all types of athletes. Also, previous studies have concentrated on using questionnaires that primarily evaluate patients' activitie…
Medial epicondylitis	Ciccotti M.G.; Ramani M.N.	Sports Medicine and Arthroscopy Review	2003	Medial epicondylitis of the elbow involves pathologic alteration in the musculotendinous origins at the medial epicondyle. Although commonly referred to as "golfer's elbow", the condition may in fact be caused by a variety of sports and occupational activities. Accurate diagnosis requires a thorough understanding of the anatomic, epidemiologic, and pathophysiologic factors. Nonoperative treatment…
The Shoulder in Sports	COFIELD R.H.	Mayo Clinic Proceedings	1984	Many sports activities that involve the upper extremity entail similar patterns of movement. Analysis of these activities, a better understanding of the throwing motion, and an awareness of shoulder diseases or injuries have led to a rational plan for investigation and management of shoulder problems. Evaluation often extends beyond the usual medical boundaries and must be based on information ob…
Meniscal Injury in the Anterior Cruciate-Deficient Knee: A Rationale for Clinical Decision-Making	Rosenberg L.S.; Sherman M.F.	Sports Medicine	1992	Meniscal injury is common in acute or chronic anterior cruciate ligament insufficiency. The patterns of meniscal lesions are predictable in the acute and chronically unstable knee. The early incidence of meniscal injury is high and increases with time. Meniscal repair has become increasingly successful. Techniques for anterior cruciate ligament reconstruction have also improved, and with more pro…
Clinical aspects of muscle injury	Kibler W.	Medicine and Science in Sports and Exercise	1990	Muscle injuries are a common part of the clinical practice of sports medicine. Due to variations in muscle injury, the clinical presentation may vary from the subclinical to the catastrophic. Muscle injuries may present in four broad categories: acute, chronic, acute exacerbation of a chronic problem, or subclinical alteration. Each muscle injury can be further broken down into five areas: tissue…
A table tennis glove for tetraplegics	Slatter E.R.; Gibb M.M.	Paraplegia	1979	A new table tennis glove to enable a tetraplegic to hold a table tennis bat is described and discussed. It is much easier to apply than to bandage the bat to the hand. © 1979, Paraplegia. All Rights Reserved.
Correlation analyses and regression modeling between isokinetic testing and on-court performance in competitive adolescent tennis players	Signorile J.F.; Sandler D.J.; Smith W.N.; Stoutenberg M.; Perry A.C.	Journal of Strength and Conditioning Research	2005	Tennis requires skill, physical attributes, and strategy. Ball velocity and placement are two of the most important components in winning the faster-paced modern game. Although isokinetic testing has been used to evaluate physical characteristics and injury potential in tennis players, few studies have compared isokinetics and on-court performance. Such a comparison would help establish links bet…
[Biceps tendon rupture in athletes. Diagnosis and management modalities. Report of three cases].; [Ruptura del tendón del bíceps en atletas: diagnóstico y modalidades de manejo, presentación de 3 casos.]	Zenteno-Chávez B.; Arredondo-García H.; Morales-Chaparro I.	Acta ortopédica mexicana	2012	OBJECTIVE: To help the orthopedic surgeon become familiar with this type of injuries in athletes; to mention the difficulty to perform the clinical and imaging diagnosis; to emphasize the diagnostic need of arthroscopy in the injury of the proximal or long tendon; to present the current treatment modalities and, in the distal injury, suggest the use of a single incision, as well as biodegradable …
Industrial Medicine and Acute Musculoskeletal Rehabilitation. 3. Work-Related Musculoskeletal Conditions: The Role for Physical Therapy, Occupational Therapy, Bracing, and Modalities	Foye P.M.; Sullivan W.J.; Sable A.W.; Panagos A.; Zuhosky J.P.; Irwin R.W.	Archives of Physical Medicine and Rehabilitation	2007	Foye PM, Sullivan WJ, Sable AW, Panagos A, Zuhosky JP, Irwin RW. Industrial medicine and acute musculoskeletal rehabilitation. 3. Work-related musculoskeletal conditions: the role for physical therapy, occupational therapy, bracing, and modalities. This chapter focuses on the use of modalities, therapeutic exercise, and orthotic devices in the treatment of lateral epicondylitis, carpal tunnel syn…
Arthroscopic treatment of lateral epicondylitis: Indication, technique and early results	Jerosch J.; Schunck J.	Knee Surgery, Sports Traumatology, Arthroscopy	2006	The purpose of this study is to present the results of the arthroscopic treatment of lateral epicondylitis. Twenty patients with lateral epicondylitis (mean age 42 years) were treated arthroscopically. The average duration of symptoms prior to surgery was 14 months. The arthroscopic joint inspection showed an intact capsule in seven patients (type-I lesion), in eight patients a linear capsule tea…
A descriptive profile of age-specific knee extension flexion strength in elite junior tennis players	Ellenbecker T.S.; Roetert E.P.; Sueyoshi T.; Riewald S.	British Journal of Sports Medicine	2007	Background: Tennis requires repetitive multidirectional movement patterns that can lead to lower extremity injury. Knowledge of population and age-specific strength parameters can be used during performance enhancement training and rehabilitation of tennis players. Objectives: The purpose of this study was to generate population and age-specific descriptive profiles of concentric isokinetic knee …
Chronic medial and lateral epicondylitis: A comparison of pain, disability, and function	Pienimaki T.T.; Siira P.T.; Vanharanta H.	Archives of Physical Medicine and Rehabilitation	2002	Objectives: To investigate pain, disability, and muscle function of the arm in medial epicondylitis and to compare the results with those in chronic lateral epicondylitis. Design: Cross-sectional, case-control study. Setting: University hospital clinic admitting chronic hand patients. Participants: Twenty-five patients with chronic unilateral medial epicondylitis and 25 age- and gender-matched pa…
A handball player with a tennis leg: Incentive for muscle sonography and intermittent pneumatic compression during the follow up	Aydoǧ S.T.; Özçakar L.	Journal of Back and Musculoskeletal Rehabilitation	2007	This case report presents using ultrasonography for Tennis leg (TL) injury for follow up, and also presents treating the same problems with intermittent pneumatic compression (IPC). © 2007 IOS Press. All rights reserved.
Isokinetic Concentric Versus Eccentric Training of Shoulder Rotators with Functional Evaluation of Performance Enhancement in Elite Tennis Players	Mont M.A.; Cohen D.B.; Campbell K.R.; Gravare K.; Mathur S.K.	The American Journal of Sports Medicine	1994	Thirty elite tennis players were randomly assigned to three groups to evaluate shoulder isokinetic internal and external rotation training: an isokinetic concentric group, an isokinetic eccentric group, and a control group with no training. Subjects were tested before and after training both concentrically and eccentrically using an isokinetic dynamometer. Functional output before and after train…
Muscle activation in coupled scapulohumeral motions in the high performance tennis serve	Kibler W.B.; Chandler T.J.; Shapiro R.; Conuel M.	British Journal of Sports Medicine	2007	Objective: To evaluate muscle activation patterns in selected scapulohumeral muscles in the tennis serve. These patterns of muscle activation have not been evaluated in other studies of the tennis serve. Fine wire and surface EMG was used to calculate onset and offset timing of muscle activation. Design: Controlled laboratory study. Setting: Biomechanical laboratory. Subjects: 16 tennis players (…
Ergonomic and behavioral interventions as the primary treatment for work-related lateral epicondylitis	McCormack S.	Work	2010	Objective: Work-related injuries (WRI) are costly to employers and the United States government due to missed days at work and medical expenses. This case report documents the results of using ergonomic and behavioral changes to address a client's symptoms due to a WRI. Participant: The client worked as an administrative assistant at a small, private medical college and presented with lateral epi…
Effect of sports activity on bone mineral density in wheelchair athletes	Miyahara K.; Wang D.-H.; Mori K.; Takahashi K.; Miyatake N.; Wang B.-L.; Takigawa T.; Takaki J.; Ogino K.	Journal of Bone and Mineral Metabolism	2008	The present study carried out a measurement of body composition and a nutrition survey, targeting 28 male wheelchair athletes and comparing them with 25 male physically able healthy athletes as the controls. The DXA method was used to measure bone mineral density (BMD), percentage of body fat (% body fat), and lean body mass (LBM). Possible factors affecting the BMD of the wheelchair athletes wit…
Factors influencing sport participation among athletes with spinal cord injury	Wu S.K.; Williams T.	Medicine and Science in Sports and Exercise	2001	Objective: This exploratory study examined the relationships between pre- and post-injury sport participation among active individuals with spinal cord injury (SCI) in the United Kingdom. In particular, factors that influence individuals with SCI into sport were identified. Methods: A total of 143 British individuals with SCI currently participating in wheelchair basketball, wheelchair rugby, whe…
Tennis: Rehabilitation, training, and tips	Gokeler A.; Lehmann M.; Mathijs O.; Kentsch A.	Sports Medicine and Arthroscopy Review	2001	The purpose of this section is to present the general guidelines for rehabilitating an injured tennis player. The focus is on treating the most common injury pattern of overhead athletes, i.e., rotator cuff pathology with secondary bursitis and finally microtraumatic instability. The pathologic cascade starts with an overload of the dynamic stabilizers, and if not recognized and not treated appro…
Plastic footwear for leprosy	Antia N.H.	Leprosy Review	1990	The anaesthetic foot in leprosy poses the most major problem in the rehabilitation of its patients. Various attempts have been made to produce protective footwear such as the microcellular ruber-car-tyre sandals. Unfortunately these attempts have had little success on a large scale because of the inability to produce them in large numbers and the stigma attached to such unusual footwear. While su…
The methodology of improving people after the injury of spinal cord on active rehabilitation camps; [Metodyka usprawniania osób po urazie rdzenia kregowego podczas obozów aktywnej rehabilitacji]	Furmaniuk L.; Cywińska-Wasilewska G.Z.	Fizjoterapia	2008	The number of young people, who due to the injury of spinal cord are threatened to be excluded from the society, increases every year. Such people can depend on the help from the Foundation of Active Rehabilitation, whose programme is created together with the handicapped people moving on wheelchairs. One of the forms of help is participation in an Active Rehabilitation camp. The aim of the camp …
Stress injury leading to slipped capital femoral epiphysis in a competitive adolescent tennis player: A case report	Kasper J.C.; Gerhardt M.B.; Mandelbaum B.R.	Clinical Journal of Sport Medicine	2007	[No abstract available]
Identification of prognostic indicators for patient outcomes in extensor tendinopathy at the elbow	Paoloni J.A.; Murrell G.A.C.	Scandinavian Journal of Medicine and Science in Sports	2004	Extensor tendinopathy is a degenerative overuse condition involving the common extensor tendon at the lateral humeral epicondyle. The diagnosis and management of this condition are clinically based. Our aims were to determine if through patient history and clinical examination we could ascertain prognostic factors affecting time to symptom resolution in extensor tendinopathy. Symptomatic patients…
2. Upper extremity injuries	Bowyer B.L.; Gooch J.L.; Geiringer S.R.	Archives of Physical Medicine and Rehabilitation	1993	This self-directed learning module highlights recent advances in this topic area. It is part of the chapter on sports medicine in the Self-Directed Medical Knowledge Program for practitioners and trainees in physical medicine and rehabilitation. In this article, shoulder and elbow problems of the throwing athlete are emphasized. Common injuries involving the wrist and hand are also covered. © 199…
Occupational soft tissue disorders of the hand and forearm	Livengood L.	Wisconsin Medical Journal	1992	Upper extremity work-related diagnoses are becoming more frequent as a source of chronic pain and lost work time for the injured worker. Early directed care toward diagnosis, treatment, and rehabilitation is needed to prevent a protracted course. A review of common regional problems of the upper extremity is presented.
Achilles tendon suture with plantaris tendon augmentation plastic based on BRUG; [Achillessehnennaht mit Plantarissehnen-Augmentationsplastik nach BRUG]	Schiedel F.; Schlichtmann J.; Neuber M.; Langer M.	Fuss und Sprunggelenk	2005	The rupture of the achilles tendon belongs to the rare injuries. It mainly appears in the context with exercise (especially badminton, tennis, squash and European soccer) in patients in their forties. There are two methods of treatment: the operative and the conservative. In both methods an early functional after-treatment is an elementary component for keeping the rehabilitation phase as short a…
Electromyography and motion analysis of the upper extremity in sports	Moynes D.R.; Perry J.; Antonelli D.J.; Jobe F.W.	Physical Therapy	1986	This article reviews the results of studies using electromyographic recordings to determine muscle function during athletic activities. Electromyographic recordings were synchronized with high-speed film to provide information on shoulder muscle firing patterns during baseball pitching, swimming, tennis, and golf. The information obtained about the contributions of specific muscles during these a…
Rehabilitation of musculoskeletal and soft tissue disorders. 2. Shoulder and upper extremity	Miller B.; Anderson J.M.; Fisher S.V.; Merritt J.L.	Archives of Physical Medicine and Rehabilitation	1988	This self-directed learning module highlights advances in the rehabilitation of musculoskeletal and soft tissue disorders of the shoulder and upper extremity. It is a section of the chapter on rehabilitation of musculoskeletal and soft tissue disorders for the Self-Directed Medical Knowledge Program Study Guide for practitioners and trainees in physical medicine and rehabilitation. This section c…
Descriptive profile of hip rotation range of motion in elite tennis players and professional baseball pitchers	Ellenbecker T.S.; Ellenbecker G.A.; Roetert E.P.; Silva R.T.; Keuter G.; Sperling F.	American Journal of Sports Medicine	2007	Background: Repetitive loading to the hip joint in athletes has been reported as a factor in the development of degenerative joint disease and intra-articular injury. Little information is available on the bilateral symmetry of hip rotational measures in unilaterally dominant upper extremity athletes. Hypothesis: Side-to-side differences in hip joint range of motion may be present because of asym…
Medial gastrocnemius tear ("tennis leg"): A case report	Rinn T.B.; Nelson R.C.	Journal of Sports Chiropractic and Rehabilitation	1996	This paper describes the case of a patient who suffered a tear in his gastrocnemius muscle. The diagnostic and therapeutic options for such tears are described. Chiropractic care in this case included ice, compression and elevation for acute management, compression wrap, proteolytic enzymes, general massage, cross-tissue friction massage, passive stretching and active motion in a running/walking …
Management of Lateral Epicondylitis in the Athlete	Murphy K.P.; Giuliani J.R.; Freedman B.A.	Operative Techniques in Sports Medicine	2006	Arthroscopy has become an invaluable tool for addressing elbow pathology in young active patients. The surgical indications for elbow arthroscopy are evolving, but our primary indication has been the treatment of lateral epicondylitis. While, the vast majority of patients with "tennis elbow" respond to nonoperative therapy, arthroscopic release of the extensor carpi radialis brevis (ECRB) can be …
Topical Nitric Oxide Application in the Treatment of Chronic Extensor Tendinosis at the Elbow. A Randomized, Double-Blinded, Placebo-Controlled Clinical Trial	Paoloni J.A.; Appleyard R.C.; Nelson J.; Murrell G.A.C.	American Journal of Sports Medicine	2003	Background: Extensor tendinosis ("tennis elbow") is a degenerative overuse tendinopathy of the wrist extensors at their attachment to the lateral humeral epicondyle. No treatrnent has been universally successful. Topical application of nitric oxide has been used effectively to treat fractures and cutaneous wounds in animal models, presumably by stimulation of collagen synthesis in fibroblasts. Pu…
Descriptive profile of scapulothoracic position, strength and flexibility variables in adolescent elite tennis players	Cools A.M.; Johansson F.R.; Cambier D.C.; Velde A.V.; Palmans T.; Witvrouw E.E.	British Journal of Sports Medicine	2010	Study design: Descriptive study, cross-sectional design. Background: Tennis requires repetitive overhead movement patterns that can lead to upper extremity injury. The scapula plays a vital role in injury-free playing. Scapular dysfunction has been associated with shoulder injury in the overhead athlete. Objectives: The purpose of this study was to describe variables regarding scapular position, …
Industrial Medicine and Acute Musculoskeletal Rehabilitation. 6. Upper- and Lower-Limb Injections for Acute Musculoskeletal Injuries and Injured Workers	Foye P.M.; Sullivan W.J.; Panagos A.; Zuhosky J.P.; Sable A.W.; Irwin R.W.	Archives of Physical Medicine and Rehabilitation	2007	Foye PM, Sullivan WJ, Sable AW, Panagos A, Zuhosky JP, Irwin RW. Industrial medicine and acute musculoskeletal rehabilitation. 6. Upper- and lower-limb injections for acute musculoskeletal injuries and injured workers. This self-directed study module focuses on the use of corticosteroids and other injections in the treatment of lateral epicondylitis, de Quervain's tenosynovitis, carpal tunnel syn…
Musculoskeletal pain and overuse syndromes in adult acquired major upper-limb amputees	Østlie K.; Franklin R.J.; Skjeldal O.H.; Skrondal A.; Magnus P.	Archives of Physical Medicine and Rehabilitation	2011	Objectives: (1) To compare the prevalence of self-reported musculoskeletal pain in upper-limb amputees (ULAs) in Norway with that of a control group drawn from the Norwegian general population; (2) to describe musculoskeletal pain bothersomeness in ULAs; (3) to estimate the association between prosthesis wear and self-reported musculoskeletal pain in ULAs; and (4) to describe the occurrence of mu…
Wrist injuries in nonprofessional tennis players: Relationships with different grips	Tagliafico A.S.; Ameri P.; Michaud J.; Derchi L.E.; Sormani M.P.; Martinoli C.	American Journal of Sports Medicine	2009	Background: Recent advances in tennis teaching techniques have been applied in nonprofessional tennis players to develop a more effective play. Hits with enormous amount of top-spin and lower technical and physical training are responsible for most wrist injuries in nonprofessional tennis players. Hypothesis: The use of different grips (Eastern, Western, semi-Western) determines the pattern of wr…
Uncommon abdominal muscle injury in a tennis player: Internal oblique strain	Maquirriain J.; Ghisi J.P.	British Journal of Sports Medicine	2006	The case of a strain injury of the internal oblique abdominal muscle in a professional tennis player is presented. This uncommon lesion resulted from eccentric, unbalanced trunk rotation. Magnetic resonance imaging helped to confirm the diagnosis. Tennis specific core strengthening is crucial for rehabilitation and recurrence prevention.
Golf injuries of the upper extremity.	Wiesler E.R.; Lumsden B.	Journal of surgical orthopaedic advances	2005	Golf has demonstrated increasing popularity and with this heightened enthusiasm has come an increased awareness of the significant number of injuries associated with playing golf. While back injuries represent the most commonly injured specific body part, upper extremity injuries are most frequent overall and the most likely to result in loss of play. Patterns of injury differ based on level of p…
Testing isokinetic muscular fatigue of shoulder internal and external rotation in elite junior tennis players	Ellenbecker T.S.; Roetert E.P.	Journal of Orthopaedic and Sports Physical Therapy	1999	Study Design: Single group, post-test only descriptive analysis of isokinetically measured shoulder internal and external rotation muscular fatigue. Objectives: To determine whether differences in isokinetically measured muscular fatigue exist between shoulder external (ER) and internal rotation (IR) and between the dominant (DOM) and nondominant (NDOM) extremity in elite junior tennis players. B…
Proximal hamstring rupture, restoration of function without surgical intervention: A case study on myofascial trigger point pressure release	Grieve R.	Journal of Bodywork and Movement Therapies	2006	Proximal hamstring rupture is a rare occurrence, although documented in the literature during water skiing. This case study highlights the treatment of a proximal hamstring rupture whilst water skiing. In this case, physiotherapy was the main therapeutic intervention with no subsequent surgical referral. An initial first course of extensive physiotherapy rehabilitation had increased hamstring str…
The effects of ankle bracing on the activation of the peroneal muscles during a lateral shuffling movement	Gribble P.A.; Radel S.; Armstrong C.W.	Physical Therapy in Sport	2006	The effects of ankle bracing on the levels and patterns of ankle muscle activation are not well understood. Objectives: The purpose of this study was to examine this issue during a dynamic functional activity that involved marked ankle inversion. Design: Within subjects repeated measures. Setting: University Research Laboratory. Participants: Fifteen female collegiate athletes completed multiple …
Thoracoabdominal musculoskeletal injuries in racquet sports	Lehman R.C.	Clinics in Sports Medicine	1988	Thoracoabdominal musculoskeletal injuries are separated into rectus abdominus injuries and lower thoracic muscular injuries. Localized rectus injuries may be treated by steroid injection. Diffuse rectus injuries and thoracic injuries are treated by aggressive rehabilitation. The mechanisms of injury are different in each case, and prevention of these forces is necessary to allow soft-tissue heali…
Upper extremity injuries in golf	Bayes M.C.; Wadsworth L.T.	Physician and Sportsmedicine	2009	Golf is an asymmetric sport with unique patterns of injury depending upon the skill level. Higher handicap players typically experience injuries that result from swing mechanics, whereas lower handicap and professional players have overuse as the major cause of their injuries. The majority of shoulder injuries affecting golfers occur in the nondominant shoulder. Common shoulder injuries include s…
Shoulder pain due to tennis injury - The clinical examination as basis for successful therapy; [DER SCHULTERSCHMERZ IM TENNISSPORT - DIE KLINISCHE UNTERSUCHUNG - DIE BASIS ZUM THERAPIEERFOLG]	Schippinger G.; Seibert F.J.	Aktuelle Traumatologie	1995	Tennis is an increasingly popular sport. Injuries mainly affect the stroke arm. Due to chronic pain the tennisplayer is sometimes forced to give up this sport. Knowledge of the pathologic anatomy as well as following the rules of a systematic clinical examination is of utmost importance in diagnosing a shoulder problem. Frequently the patient's history and presentation is often very vague and not…
Occult periarthrosis of the shoulder: A possible progenitor of tennis elbow	LaBan M.M.; Iyer R.; Tamler M.S.	American Journal of Physical Medicine and Rehabilitation	2005	Nineteen outpatients, nine women and ten men, all right-handed, ranging in age from 33 to 87 yrs, with an average age of 53.5 yrs, presented with complaints of lateral epicondylitis (i.e., tennis elbow). Each was subsequently identified as having a heretofore unrecognized loss of ipsilateral shoulder internal rotation. The authors suggest that in this scenario the occult shoulder periarthrosis is…
Corticosteroid injection in early treatment of lateral epicondylitis	Newcomer K.L.; Laskowski E.R.; Idank D.M.; McLean T.J.; Egan K.S.	Clinical Journal of Sport Medicine	2001	Objective: To analyze whether a corticosteroid injection in combination with rehabilitation early in the course of lateral epicondylitis (LE) alters the outcome up to 6 months after injection compared with a control injection and rehabilitation. Design: Randomized, controlled, double-blind study. Setting: Sports medicine center in a tertiary care center. Participants: Subjects with a diagnosis of…
Bone-patellar tendon-bone autograft versus hamstring autograft anterior cruciate ligament reconstruction in the young athlete: A retrospective matched analysis with 2-10 year follow-up	Mascarenhas R.; Tranovich M.J.; Kropf E.J.; Fu F.H.; Harner C.D.	Knee Surgery, Sports Traumatology, Arthroscopy	2012	Purpose: The aim of this study was to examine clinical and patient-reported outcomes as well as return to sport in athletes younger than 25 following ACL reconstruction with either bone-patellar tendon-bone (BTB) or hamstring (HS) autografts using a matched-pairs case-control experimental design. Methods: Twenty-three matched pairs were obtained based on gender (57% women), age (18 ± 3 years BTB …
A novel approach to sonographic examination in a patient with a calf muscle tear: A case report	Chen C.P.C.; Tang S.F.T.; Hsu C.-C.; Chen R.L.; Hsu R.C.; Wu C.-W.; Chen M.J.L.	Journal of Medical Case Reports	2009	Introduction. Rupture of the distal musculotendinous junction of the medial head of the gastrocnemius, also known as "tennis leg", can be readily examined using a soft tissue ultrasound. Loss of muscle fiber continuity and the occurrence of bloody fluid accumulation can be observed using ultrasound with the patient in the prone position; however, some cases may have normal ultrasound findings in …
Sports medicine	Jokl E.	American Corrective Therapy Journal	1974	Studies of Olympic athletes revealed several outstanding performers afflicted with major irremediable physical defects. The left arm of the world record holder and winner of the gold medal in hammer throwing at the 1956 Games in Melbourne, Harold Connolly, is crippled as a result of a birth injury to the left brachial plexus. One of the greatest pistol shots of all times started his competitive p…
Sports as a rehabilitation factor in transverse lesions of the cord with paraplegia; [SPORT ALS REHABILITATIONSFAKTOR BEI QUERSCHNITTGELAHMTEN]	Vogtle Junkert U.; Zureck U.	Offentliche Gesundheitswesen	1973	Sports are increasingly employed even during the hospital stay, as a means of rehabilitation for transverse lesion of the cord. Even as soon as the day of the accident the 'clinical sports program' with its early phase exercise treatment begins. This is followed by the late phase exerise treatment, beginning around the 10th wk. At this time, when the patient can usually sit in a wheelchair, the '…
Soft-tissue injuries about the elbow.	Nirschl R.P.	Clinics in sports medicine	1986	The most common elbow injuries include lateral and medial tennis elbow tendinitis, ulnar nerve dysfunction, and medial ligament sprain. Treatment includes proper rehabilitation and control of abuse. Surgery, when indicated, is directed to the correction of specific pathologic tissue change without harm to adjacent normal tissue.
Quadratus femoris strain	Willick S.E.; Lazarus M.; Press J.M.	Clinical Journal of Sport Medicine	2002	[No abstract available]
Pianist's rehabilitation: Three cases	Lee S.-H.; Hanks K.B.; Schwartz J.	Medical Problems of Performing Artists	2005	Three pianists, each with academic and performing credentials, shared their experiences of physical problems, treatment, and rehabilitation. Preparing for solo performance puts an inordinate demand on mental and physical functioning and family life for the pianist in academia. Pianists, who must demonstrate technical and artistic prowess while teaching heavy loads, can easily overuse their piano-…
Shoulder Internal and External Rotation Range of Motion in Nationally Ranked Junior Tennis Players: A Longitudinal Analysis	Roetert E.P.; Ellenbecker T.S.; Brown S.W.	Journal of Strength and Conditioning Research	2000	This study longitudinally examined shoulder internal rotation (IR), external rotation (ER), and total rotation (TROT) in the dominant (D) and nondominant (ND) arms of 44 nationally ranked junior tennis players aged 14-17 years. Analyses conducted across the 4 age groups revealed a significant main effect of age for IR ranges of motion (ROMs; p < 0.05) but not for ER ROMs. Follow-up analyses on D,…
Industrial rehabilitation medicine. 3. Case studies in upper extremity cumulative trauma disorders	Weinstein S.M.; Robinson J.P.; Rondinelli R.D.; Scheer S.J.	Archives of Physical Medicine and Rehabilitation	1997	This self-directed learning module highlights new advances in this topic area. It is part of the chapter on industrial rehabilitation medicine in the Self-Directed Physiatric Education Program for practitioners and trainees in physical medicine and rehabilitation. This section contains three case studies discussing nerve, joint, and soft tissue pathology and work disability due to upper extremity…
Conservatively treated anterior cruciate ligament injuries: Activities, symptoms, and roentgenographic changes	Loosli A.; Oshimo T.	Clinical Journal of Sport Medicine	1994	This study evaluated the activity level, symptoms, and roentgenographic changes in patients at least 2 years after injury of their anterior cruciate ligament (ACL), who were treated conservatively without reconstruction. Recreational athletes with an ACL injury have a 70-75% chance of returning to skiing or tennis with an aggressive rehabilitation program and a functional brace. Degenerative chan…
Current concepts in the rehabilitation of the athletic shoulder	Wilk K.E.; Arrigo C.	Journal of Orthopaedic and Sports Physical Therapy	1993	The rehabilitative process of the overhead athlete represents a significant challenge to the clinician. Overhead athletes (thrower, tennis player, swimmer) repetitively subject their shoulder joints to high microtraumatic stresses that, due to the accumulative effects, may lead to a variety of shoulder injuries. This type of athletic patient exhibits uniquely specific physical characteristics, su…
Shoulder impingement in tennis/racquetball players treated with subscapularis myofascial treatments	Ingber R.S.	Archives of Physical Medicine and Rehabilitation	2000	Conservative care of the athlete with shoulder impingement includes activity modification, application of ice, nonsteroidal anti-inflammatory drags, subacromial corticosteroid injections, and physiotherapy. This case report describes the clinical treatment and outcome of three patients with shoulder impingement syndrome who did not respond to traditional treatment. Two of the three were previousl…
Reconstruction of neglected Achilles' tendon defect with peroneus brevis tendon allograft: A case report	Kocabey Y.; Nyland J.; Nawab A.; Caborn D.	Journal of Foot and Ankle Surgery	2006	This case report describes the use of a peroneus brevis allograft to reconstruct a neglected Achilles' tendon injury in a 75-year-old woman. She had difficulty walking, had stiffness, and was unable to perform a heel raise from a single-leg standing position. Magnetic resonance imaging confirmed a 6.8-cm wide defect 13 months after the initial injury. Surgical repair of the neglected rupture was …
Rupture of the Achilles tendon: Diagnosis, treatment and rehabilitation; [De achillespeesruptuur: Diagnose, behandeling en revalidatie]	Reurings J.; Verlaan J.-J.; De Vries L.	Geneeskunde en Sport	2006	A 53-year-old female was seen in the emergency department after she experienced acute pain in her left heel while playing tennis. The diagnosis ankle distortion was made, which was treated using a bandage. One week later she consulted a doctor specialized in sports medicine, because of persistent pain and inability to walk. A rupture of the Achilles tendon was diagnosed, which was treated conserv…
Principles of rehabilitation after chronic tendon injuries	Kibler W.B.; Chandler T.J.; Pace B.K.	Clinics in Sports Medicine	1992	Rehabilitation is the process of normalizing all of the functional consequences that accompany chronic microtrauma tendon injury. A framework for evaluation and implementation using the negative feedback vicious cycle model has been presented. This article was designed to cover basic principles; specific implementation of this framework for one tendon injury, rotator cuff tendinitis, is shown in …
Rectus abdominis muscle strains in tennis players	Maquirriain J.; Ghisi J.P.; Kokalj A.M.	British Journal of Sports Medicine	2007	Rectus abdominis muscle strains are common and debilitating injuries among competitive tennis players. Eccentric overload, followed by forced contraction of the non-dominant rectus abdominis during the cocking phase of the service motion is the accepted injury mechanism. A tennis-specific rehabilitation program emphasising eccentrics and plyometric strengthening of the abdominal wall muscles, con…
An electromyographic analysis of shoulder function in tennis players	Ryu R.K.N.; McCormick J.; Jobe F.W.; Moynes D.R.; Antonelli D.J.	The American Journal of Sports Medicine	1988	Shoulder injuries in tennis players are common because of the repetitive, high-magnitude forces generated around the shoulder during the various tennis strokes. An understanding of the complex sequences of muscle activity in this area may help reduce injury, enhance performance, and assist the rapid rehabilitation of the injured athlete. The supraspinatus, infraspinatus, subscapularis, mid dle de…
Agility and perturbation training for a physically active individual with knee osteoarthritis	Fitzgerald G.K.; Childs J.D.; Ridge T.M.; Irrgang J.J.	Physical Therapy	2002	Background and Purpose. People with knee osteoarthritis (OA) sometimes report episodes of knee instability that limit their activities of daily living. The episodes of instability are similar to those reported by people with knee ligament injuries. The authors believe that modifications of interventions that are used to promote knee stability in individuals with knee ligament injuries can be used…
Periarticular diseases: relation to occupation; [YRKESMEDISINSKE ASPEKTER PA PERIARTIKULAERE SYKDOMMER]	Erichsen E.	Tidsskrift for den Norske Laegeforening	1973	The relations between periarticular diseases and occupation are briefly surveyed. Some of the mechanisms, human errors in the handling of tools and the administration of movements and work positions, are described. It is also mentioned that some mental factors, such as stress at work together with a bad working technique, may lead to long term periarticular disturbances. Some aspects of planning …

## Sheet: Hoja de trabajo
Title	Authors	Journal	Year	Abstract	Observaciones	Revision criterios de inclusión
[Biceps tendon rupture in athletes. Diagnosis and management modalities. Report of three cases].; [Ruptura del tendón del bíceps en atletas: diagnóstico y modalidades de manejo, presentación de 3 casos.]	Zenteno-Chávez B.; Arredondo-García H.; Morales-Chaparro I.	Acta ortopédica mexicana	2012	OBJECTIVE: To help the orthopedic surgeon become familiar with this type of injuries in athletes; to mention the difficulty to perform the clinical and imaging diagnosis; to emphasize the diagnostic need of arthroscopy in the injury of the proximal or long tendon; to present the current treatment modalities and, in the distal injury, suggest the use of a single incision, as well as biodegradable …		Articles focused on other sports
[Cardiorespiratory evaluation in sedentary subjects during a physical conditioning program].	Lima, E G; do Nascimento, L M; Busatto, V C; Rocha, R C	Arquivos brasileiros de cardiologia	1983			Non research article
[Clinico-statistical considerations in maxillofacial injuries in tennis].	Zaborra, G; Leonardi, R	Stomatologia mediterranea : SM	1988			Non research article
[Osteomyoarticular injuries in a physical conditioning program].	Battistella, L R; Shinzato, G T; Kiss, H C; Santomauro, A C; Yazbek, P	Revista do Hospital das Clinicas	1993	From the follow-up of one hundred and thirty patients in a physical conditioning program during the period of one year, partially disabling lesions with preliminary complaints were observed at the beginning of the program in thirteen patients, and lesions during the development of the program were observed in nineteen patients. Within the first group, four patients had to quit the program, two te…		Articles non oriented in return to play process
[Tennis injuries--incidence and pattern].	Larsen, J	Ugeskrift for laeger	1991	At the conclusion of the tennis season in autumn 1987, a questionnaire investigation was performed among all of the registered members of a typical Danish club of average size. The object of the investigation was to review the frequency and pattern of injuries in a club of this type. A total of 160 replies which could be employed were received (percentage replies 53.3). The replies were represent…		Articles non oriented in return to play process
18-MONTH FOLLOW-UP OF PARTICIPANTS IN A PHYSICAL CONDITIONING PROGRAM FOR MIDDLE-AGED WOMEN	MACKEEN, PC; FRANKLIN, BA; BUSKIRK, ER	MEDICINE AND SCIENCE IN SPORTS AND EXERCISE	1978			Articles focused on other sports
2. Upper extremity injuries	Bowyer B.L.; Gooch J.L.; Geiringer S.R.	Archives of Physical Medicine and Rehabilitation	1993	This self-directed learning module highlights recent advances in this topic area. It is part of the chapter on sports medicine in the Self-Directed Medical Knowledge Program for practitioners and trainees in physical medicine and rehabilitation. In this article, shoulder and elbow problems of the throwing athlete are emphasized. Common injuries involving the wrist and hand are also covered. © 199…		Articles non oriented in return to play process
A COMPARISON OF INJURIES AND REASONS FOR OCCURRENCE IN TABLE TENNIS BETWEEN EGYPTIAN AND FOREIGN PLAYERS PARTICIPATING IN ITTF WORLD JUNIOR CHAMPIONSHIP 2006 IN EGYPT	Ahmed, Omran A.; Ahmed, Salem S.	PROCEEDINGS BOOK OF THE 10TH ANNIVERSARY ITTF SPORTS SCIENCE CONGRESS	2007	This study aims for the determination of the types of injuries in table tennis and the organs that are mostly affected as well as the reasons of occurrence for Egyptian players, and comparing them to players of other national teams participating in the TT world cup for juniors 2006 in Egypt.The sample of the study included (128) players divided into (54) Egyptians and (74) representing other nati…		Articles focused on other racquet sports
A COMPUTERIZED CONDITIONING PROGRAM FOR FOOTBALL (STRENGTH, ENDURANCE, FLEXIBILITY)	STIGGINS, CHARLESFRANK		1985			Articles focused on other sports
A CONDITIONING PROGRAM FOR RANDOM SOURCE DOGS	PORT, CD; HOLMES, CL	JOURNAL OF THE AMERICAN VETERINARY MEDICAL ASSOCIATION	1968			Articles focused on other sports
A conditioning program for the elderly.	Kavanagh, T	Canadian family physician Medecin de famille canadien	1971	Elderly people often need a fitness program, both to improve their physical condition and mental outlook. Provided their medical examination shows them to be reasonably healthy, they may participate in regular exercise sessions which are low-tempo in type and free from a competitive atmosphere. Interval or continuous walking/jogging is recommended, or circuit training. Various indoor activities a…		Articles non oriented in return to play process
A conditioning program to increase vertical jump	Pate, TR	STRENGTH AND CONDITIONING JOURNAL	2000			Articles non oriented in return to play process
A controlled trial of exercise training in older coronary patients	Ades PA, Waldmann ML, Gillespie C.	J Gerontol A Biol Sci Med Sci	1995			Articles non oriented in return to play process
A descriptive profile of age-specific knee extension flexion strength in elite junior tennis players	Ellenbecker T.S.; Roetert E.P.; Sueyoshi T.; Riewald S.	British Journal of Sports Medicine	2007	Background: Tennis requires repetitive multidirectional movement patterns that can lead to lower extremity injury. Knowledge of population and age-specific strength parameters can be used during performance enhancement training and rehabilitation of tennis players. Objectives: The purpose of this study was to generate population and age-specific descriptive profiles of concentric isokinetic knee …		Articles non oriented in return to play process
A five-week cardiovascular conditioning program.	Casner, S W; Campbell, D E; Early, R G	The Journal of sports medicine and physical fitness	1968			Articles non oriented in return to play process
A handball player with a tennis leg: Incentive for muscle sonography and intermittent pneumatic compression during the follow up	Aydoǧ S.T.; Özçakar L.	Journal of Back and Musculoskeletal Rehabilitation	2007	This case report presents using ultrasonography for Tennis leg (TL) injury for follow up, and also presents treating the same problems with intermittent pneumatic compression (IPC). © 2007 IOS Press. All rights reserved.		Articles focused on other sports
A MANUAL IN THE ORGANIZATION AND CONDUCT OF A CONDITIONING PROGRAM FOR PHYSICAL AND MILITARY FITNESS AND FOR COMBAT TRAINING	D'ELISCU, FRANCOIS		1944			Articles focused on other sports
A novel approach to sonographic examination in a patient with a calf muscle tear: A case report	Chen C.P.C.; Tang S.F.T.; Hsu C.-C.; Chen R.L.; Hsu R.C.; Wu C.-W.; Chen M.J.L.	Journal of Medical Case Reports	2009	Introduction. Rupture of the distal musculotendinous junction of the medial head of the gastrocnemius, also known as "tennis leg", can be readily examined using a soft tissue ultrasound. Loss of muscle fiber continuity and the occurrence of bloody fluid accumulation can be observed using ultrasound with the patient in the prone position; however, some cases may have normal ultrasound findings in …		Articles non oriented in return to play process
A PACKAGED OPERANT CONDITIONING PROGRAM AND PUPIL BEHAVIOR	KAPLAN, MARJORIE ANN		1979			Articles focused on other sports
A pedometer-based intervention to improve physical activity, fitness, and coronary heart disease risk in National Guard personnel	Talbot LA, Metter EJ, Morrell CH, Frick KD, Weinstein AA, Fleg JL.	Mil Med	2011			Articles focused on other sports
A PHYSICAL CONDITIONING PROGRAM DOES NOT ALTER FIBRINOGEN CONCENTRATION IN YOUNG HEALTHY-SUBJECTS	ELSAYED, MS; DAVIES, B	MEDICINE & SCIENCE IN SPORTS & EXERCISE	1995	Twenty five subjects were divided into experimental (N = 13, 7 male and 6 female, age 32.1 +/- 6.4 yr) and control groups (N = 12, 6 male and 6 female, age 33.4 +/- 5.4 yr) in order to examine the effect of a conditioning program on fibrinogen concentration. Before and after conditioning, VO2max was determined in all subjects. The experimental group (E) exercised for 30 min, 3 d . wk(-1) for 12 w…		Articles non oriented in return to play process
A proposed college undergraduate strength and conditioning program	Theodorides, Harry N.		2006			Articles non oriented in return to play process
A randomized controlled trial of supervised versus unsupervised exercise programs for ambulatory stroke survivors	Olney SJ, Nymark J, Brouwer B, Culham E, Day A, Heard J, Henderson M, Parvataneni K.	Stroke	2006			Articles focused on other sports
A randomized trial of a physical conditioning program to enhance the driving performance of older persons	Marottoli, Richard A.; Allore, Heather; Araujo, Katy L. B.; Iannone, Lynne P.; Acampora, Denise; Gottschalk, Margaret; Charpentier, Peter; Kasl, Stanislav; Peduzzi, Peter	JOURNAL OF GENERAL INTERNAL MEDICINE	2007	Background: As the number of older drivers increases, concern has been raised about the potential safety implications. Flexibility, coordination, and speed of movement have been associated with older drivers' on road performance.Objective: To determine whether a multicomponent physical conditioning program targeted to axial and extremity flexibility, coordination, and speed of movement could impr…		Articles non oriented in return to play process
A randomized trial of a physical conditioning program to enhance the driving performance of older persons	Marottoli RA, Allore H, Araujo KL, Iannone LP, Acampora D, Gottschalk M, Charpentier P, Kasl S, Peduzzi P.	J Gen Intern Med	2007
A Rational Management of Tennis Elbow	Kamien M.	Sports Medicine	1990	Tennis elbow is due to a torque injury or sudden overstretching of tendons which insert into the epicondyles of the humerus. The predominant lesion is an enthesopathy — a pathological lesion at the insertion of tendon into bone. The most common site is at the lateral epicondyle and this is 3 times as frequent as at the medial epicondyle. Approximately 50% of tennis players can expect to get a ten…	Podría valer	Training program not detailed
A school district-wide strength and conditioning program: A growing community offering for fitness and athletic development	McFarland, JE; Bloom, J	STRENGTH AND CONDITIONING JOURNAL	2005	A high school-based strength and conditioning program can accomplish more than just training athletes. This column illustrates how one school developed programs for elementary and junior high students and faculty members, in addition to athletes, and developed research and internship partnerships with a local college.		Articles non oriented in return to play process
A simulation of muscle force and internal kinematics of extensor carpi radialis brevis during backhand tennis stroke: implications for injury	Riek, S; Chapman, AE; Milner, T	CLINICAL BIOMECHANICS	1999	Objective. The purpose of this work was use a computer simulation of the action of extensor carpi radialis brevis during a typical backhand tennis stroke of novice and advance players to examine a potential mechanism of injury.Design. This study uses established kinematic data in conjunction with a computer model to give a time varying description of muscle force and length changes.Background. La…		Articles non oriented in return to play process
A STRENGTH AND CONDITIONING PROGRAM FOR HIGH SCHOOL FOOTBALL ATHLETES (INSTRUCTIONAL MANUAL, FIELD TESTING, COACH, EVALUATION, INDIVIDUAL)	WEEKS, STEVENJ.		1986			Articles non oriented in return to play process
A Study of Sports Injuries and Precention Caused by Playing Tennis	박봉섭; 강형숙	Korea Sport Research	2007	The purpose of this study was to provide investigate the general characteristics of tennis injury and the preventing sports injuries as possible as we can and analysing causes and treatment of injuries which were already happened. To reach the following conclusion, total 200 (man n=110, woman n=90)people were randomly selected among tennis club members. The researcher themselves looked into the d…		Articles non oriented in return to play process
A STUDY OF THE RELATIONSHIPS AMONG SELF-CONCEPT, MOVEMENT CONCEPT, AND PHYSICAL FITNESS, AND THE EFFECTS OF A PHYSICAL CONDITIONING PROGRAM AND A SPORTS - SKILL PROGRAM UPON SELF-CONCEPT AND MOVEMENT CONCEPT	JOHNSTON, BOWERLYTTLETON		1969			Articles focused on other sports
A table tennis glove for tetraplegics	Slatter E.R.; Gibb M.M.	Paraplegia	1979	A new table tennis glove to enable a tetraplegic to hold a table tennis bat is described and discussed. It is much easier to apply than to bandage the bat to the hand. © 1979, Paraplegia. All Rights Reserved.		Articles focused on other racquet sports
A theoretical model for treatment of soft tissue injuries: Treatment of an ankle sprain in a college tennis player	Gemmell, H; Hayes, B; Conway, M	JOURNAL OF MANIPULATIVE AND PHYSIOLOGICAL THERAPEUTICS	2005	Objective: To present theories of manual treatment approaches to soft tissue injuries using an example case report.Clinical Features: A college tennis player with an ankle sprain for 6 weeks, not responding to standard treatment, was unable to play tennis or compete in tournaments.Intervention and outcome: Soft tissue treatment was applied to the ankle for 2 visits. The patient experienced comple…	Podría valer	Training program not detailed
ABDOMINAL AND GROIN INJURIES IN TENNIS	BALDUINI, FC	CLINICS IN SPORTS MEDICINE	1988			Articles non oriented in return to play process
Abdominal and groin injuries in tennis	Balduini F.C.	Clinics in Sports Medicine	1988	Although abdominal and groin injuries are not unique to the game of tennis, the very mechanics of the ground stroke and overhead volley predispose participants in this sport to the chronic pain and frustration of these injuries. Careful consideration must be given not only to the muscular anatomy of the region but also the visceral and neurologic anatomy. A patient-controlled program of rehabilit…
Achilles tendon suture with plantaris tendon augmentation plastic based on BRUG; [Achillessehnennaht mit Plantarissehnen-Augmentationsplastik nach BRUG]	Schiedel F.; Schlichtmann J.; Neuber M.; Langer M.	Fuss und Sprunggelenk	2005	The rupture of the achilles tendon belongs to the rare injuries. It mainly appears in the context with exercise (especially badminton, tennis, squash and European soccer) in patients in their forties. There are two methods of treatment: the operative and the conservative. In both methods an early functional after-treatment is an elementary component for keeping the rehabilitation phase as short a…		Articles non oriented in return to play process
Acute Injury of an Intervertebral Disc in an Elite Tennis Player A Case Report	Baranto, Adad; Hellstrom, Mikael; Sward, Leif	SPINE	2010	Study Design. A case report. Objective. To present a previously not described rare case of intradiscal hematoma due to acute trauma in an elite tennis player.Summary of Background Data. Several studies have demonstrated a high frequency of radiological changes in the spine of athletes, especially in sports with high loads on the back. Signs of disc degeneration without disc herniation have freque…		Articles non oriented in return to play process
Aerobic capacity of older adults: a training study	Steinhaus LA, Dustman RE, Ruhling RO, Emmerson RY, Johnson SC, Shearer DE, Latin RW, Shigeoka JW, Bonekat WH.	J Sports Med Phys Fitness	1990			Articles focused on other sports
Aerobic conditioning in mild asthma decreases the hyperpnea of exercise and improves exercise and ventilatory capacity	Hallstrand TS, Bates PW, Schoene RB.	Chest	2000			Articles focused on other sports
Aerobic exercise and the post myocardial infarction patient: a review of the literature	Gassner LA, Dunn S, Piller N.	Heart Lung	2003			Articles focused on other sports
Aerobic exercise training programs for the upper body	Franklin BA.	Med Sci Sports Exerc	1989			Articles non oriented in return to play process
Aerobic improvement in horses using a lactate-guided conditioning program.	Trilk, JL; Linder, AJ; Greene, HM; Alberghina, D; Wickler, SJ	AMERICAN ZOOLOGIST	2001			Articles non oriented in return to play process
Aerobic training exercises for individuals who had amputation of the lower limb	Pitetti KH, Snell PG, Stray-Gundersen J, Gottschalk FA.	J Bone Joint Surg Am	1987			Articles non oriented in return to play process
AEROBICS CONDITIONING PROGRAM FOR FORT-WORTH, TEXAS SCHOOL-DISTRICT	COOPER, KH; PURDY, JG; FRIEDMAN, A; BOHANNON, RL; HARRIS, RA; ARENDS, JA	RESEARCH QUARTERLY	1975			Articles focused on other sports
Agility and perturbation training for a physically active individual with knee osteoarthritis	Fitzgerald G.K.; Childs J.D.; Ridge T.M.; Irrgang J.J.	Physical Therapy	2002	Background and Purpose. People with knee osteoarthritis (OA) sometimes report episodes of knee instability that limit their activities of daily living. The episodes of instability are similar to those reported by people with knee ligament injuries. The authors believe that modifications of interventions that are used to promote knee stability in individuals with knee ligament injuries can be used…		Articles non oriented in return to play process
An 8-stage model for evaluating the tennis serve: implications for performance enhancement and injury prevention.	Kovacs, Mark; Ellenbecker, Todd	Sports health	2011	BACKGROUND: The tennis serve is a complex stroke characterized by a series of segmental rotations involving the entire kinetic chain. Many overhead athletes use a basic 6-stage throwing model; however, the tennis serve does provide some differences.EVIDENCE ACQUISITION: To support the present 8-stage descriptive model, data were gathered from PubMed and SPORTDiscus databases using keywords tennis…		Articles non oriented in return to play process
An Action Research on the Body-Conditioning Program for Adult Women	Hyukyoung, Park; Chul, Joo Hyung; Kim,, Young-Hwan	Journal of Korean Physical Education Association for Girls and Women	2011	The purpose of this study were to improve the program participation and provide a quality program. The program consists of elastic bands, ball massages and barre exercises. The research informants were made up of adult female participants. In order to accomplish the objectives of this study, the researcher examined the lessons of body-conditioning for three months at two different cultural center…		Articles focused on other sports
An electromyographic analysis of shoulder function in tennis players	Ryu R.K.N.; McCormick J.; Jobe F.W.; Moynes D.R.; Antonelli D.J.	The American Journal of Sports Medicine	1988	Shoulder injuries in tennis players are common because of the repetitive, high-magnitude forces generated around the shoulder during the various tennis strokes. An understanding of the complex sequences of muscle activity in this area may help reduce injury, enhance performance, and assist the rapid rehabilitation of the injured athlete. The supraspinatus, infraspinatus, subscapularis, mid dle de…		Articles non oriented in return to play process
An epidemiologic study of upper extremity injury in tennis players with a particular reference to tennis elbow.	Hang, Y S; Peng, S M	Taiwan yi xue hui za zhi. Journal of the Formosan Medical Association	1984			Articles non oriented in return to play process
AN EVALUATION OF AN OFF-SEASON CONDITIONING PROGRAM FOR COLLEGE FOOTBALL PLAYERS	RICHARDSON, CARLCALVIN		1965			Articles focused on other sports
An holistic approach to recovery from an overuse injury in a games player.	Nimmo M.A.; McLean D.; Mutrie N.; McKenzie S.	British journal of sports medicine	1986	The management of a chronic injury to an international squash player is described. By good physiotherapeutic management and the involvement of an interdisciplinary team it was possible to make gains in the non-playing period. The rehabilitation period included physiological assessment on the basis of which a training programme was devised with target goals set throughout the period. Mental rehear…		Articles focused on other sports
AN INSTRUCTIONAL FILM ON THE EXECUTION OF A YEAR-ROUND PHYSICAL CONDITIONING PROGRAM FOR HIGH SCHOOL FOOTBALL.	CASPER, ROBERTLEE		1973			Articles focused on other sports
An Investigation and Analysis of Athletic Injury of Tennis Sports in Jiangxi Universities	Hu Wanliang; Liu Dan	2011 SECOND INTERNATIONAL CONFERENCE ON EDUCATION AND SPORTS EDUCATION (ESE 2011), VOL I	2011	This paper made an investigation and analysis on athletic injury of 106 college students from tennis teams of 8 universities in Jiangxi Province by methodologies such as the questionnaire, literature and field statistics. The result is: the incidence of athletic injuries is high on those students from the tennis teams of Jiangxi universities and it is intimately linked to basic skill errors as we…		Articles non oriented in return to play process
An isokinetic eccentric programme for the management of chronic lateral epicondylar tendinopathy	Croisier J.-L.; Foidart-Dessalle M.; Tinant F.; Crielaard J.-M.; Forthomme B.	British Journal of Sports Medicine	2007	Background: Lateral epicondylitis represents a frequent overuse injury. In spite of many conservative treatment procedures, prolonged symptoms and relapse are frequently observed. Objective: To compare the outcome of patients performing an isokinetic eccentric training with that of age-, gender-, activity-matched patients receiving a non-strengthening classical rehabilitation. Methods: Ninety-two…		Articles focused on other sports
AN OPERANT CONDITIONING PROGRAM IN A JUVENILE DETENTION FACILITY	FINEMAN, KR	PSYCHOLOGICAL REPORTS	1968			Articles focused on other sports
ANALYSIS OF A PHYSICAL CONDITIONING PROGRAM IN PATIENTS WITH PREVIOUS MYOCARDIAL-INFARCTION	SPADACCINI, F; PAOLILLO, V; MARRA, S; DEMARCHI, M; BEVILACQUA, R; BONCOMPAGNI, F; LONGO, C; ANGELINO, PF	MINERVA CARDIOANGIOLOGICA	1979			Articles non oriented in return to play process
Analysis of the Effectiveness of a Preseason Strength and Conditioning Program for Collegiate Men's and Women's Lacrosse	Randolph, Aaron Michael		2012			Articles focused on other sports
Ankle injuries in top sport; [SPRUNGGELENKSCHADEN BEI HOCHLEISTUNGSSPORTLERN]	Pfoerringer W.	Orthopadische Praxis	1981	50 athletes of the highest standard have been examined for damages of the ankle joint, due to overwear and neglected minor trauma. 25 athletes were racketplayers (tennis, squash, badminton), 25 were professional soccer players. 84% showed pathological changes of the ankle joint in X-rays whereas less than 50% complained about occasional pain. Eight athletes complained about constant pain and limi…		Articles focused on other sports
ANNUAL TORSO SPECIFIC CONDITIONING PROGRAM FOR GOLFERS	LARKIN, AF; LARKIN, WF; LARKIN, WF; LARKIN, SL	SCIENCE AND GOLF	1990			Articles focused on other sports
Arthroscopic treatment of lateral epicondylitis: Indication, technique and early results	Jerosch J.; Schunck J.	Knee Surgery, Sports Traumatology, Arthroscopy	2006	The purpose of this study is to present the results of the arthroscopic treatment of lateral epicondylitis. Twenty patients with lateral epicondylitis (mean age 42 years) were treated arthroscopically. The average duration of symptoms prior to surgery was 14 months. The arthroscopic joint inspection showed an intact capsule in seven patients (type-I lesion), in eight patients a linear capsule tea…		Articles non oriented in return to play process
Association between clinician-assessed lifting ability and workplace tolerance and patient self-reported pain and disability following work conditioning	Hart DL, Kirk M, Howar J, Mongeon S.	Work	2007			Articles non oriented in return to play process
Attitude and agility scores of co -occurring and single sport high school girl volleyball players following completion of an invitational summer strength and conditioning program	Toczek, Joseph J.		2009			Articles non oriented in return to play process
Avoidance of soccer injuries with preseason conditioning	Heidt RS Jr, Sweeterman LM, Carlonas RL, Traub JA, Tekulve FX.	Am J Sports Med	2000			Articles focused on other sports
Back pain in golf	Hosea TM, Gatt CJ Jr.	Clin Sports Med	1996			Articles focused on other sports
Benefits of intrahospital exercise training after pediatric bone marrow transplantation	San Juan AF, Chamorro-Viña C, Moral S, Fernández del Valle M, Madero L, Ramírez M, Pérez M, Lucia A.	Int J Sports Med	2008			Articles non oriented in return to play process
Bilateral epicondylitis in a karate instructor.	Halloran L.	Orthopaedic nursing / National Association of Orthopaedic Nurses	1998	Epicondylitis can be a debilitating condition that restricts activity and causes pain. Severe cases can require surgical repair. Early and thorough assessment and instituting treatment expeditiously will help prevent lengthy rehabilitation. It is well documented that sports requiring repetitive wrist movements or tension overloading of wrist extensors, such as racquet sports and bowling, are asso…		Articles focused on other sports
Biomechanical analysis of short term pain and injuries in tennis	Luethi, Simon M		1983			Articles non oriented in return to play process
BODY-COMPOSITION EFFECTS OF A 12-WEEK PHYSICAL CONDITIONING PROGRAM FOR NORMAL AND OBESE MIDDLE-AGED WOMEN, AND STATUS AT 18-MONTH FOLLOW-UP	FRANKLIN, BA; MACKEEN, PC; BUSKIRK, ER	INTERNATIONAL JOURNAL OF OBESITY	1978			Articles focused on other sports
Bone-patellar tendon-bone autograft versus hamstring autograft anterior cruciate ligament reconstruction in the young athlete: A retrospective matched analysis with 2-10 year follow-up	Mascarenhas R.; Tranovich M.J.; Kropf E.J.; Fu F.H.; Harner C.D.	Knee Surgery, Sports Traumatology, Arthroscopy	2012	Purpose: The aim of this study was to examine clinical and patient-reported outcomes as well as return to sport in athletes younger than 25 following ACL reconstruction with either bone-patellar tendon-bone (BTB) or hamstring (HS) autografts using a matched-pairs case-control experimental design. Methods: Twenty-three matched pairs were obtained based on gender (57% women), age (18 ± 3 years BTB …		Non research article
Brachial biceps tendon injuries in young female high-level tennis players	Tsur, A; Gillson, S	CROATIAN MEDICAL JOURNAL	2000	Aim. To evaluate brachial biceps tendon lesions in four young female tennis players who complained about anterior shoulder pain on their dominant side.Methods. Medical and sport's activity history, palpation of the painful zone, Ghilchrist (palm-up) test, and brachial biceps contraction against resistance were performed.Results. The two girls who suffered from mild tenderness in the bicipital gro…		Articles non oriented in return to play process
Bull riding: Analysis and application of a specific strength and conditioning program	Barrett, Mark R.; Butterwick, Dale J.; Smith, David J.	STRENGTH AND CONDITIONING JOURNAL	2006	Because bull riding is one of the most dangerous of extreme sports, it is very important to make efforts to improve the safety and the performance of its participants. A strength and general physical fitness program will better prepare riders for the demands of bull riding. The purpose of this paper is to describe the physiological demands of bull riding and to introduce a periodized strength and…		Articles non oriented in return to play process
Canine Home Environment Acclimation Program: A Conditioning Program to Better Prepare Research Dogs for Adoption	Wheatley, J. L.; Jeans, G. L.; Corcoran, K. D.; Fix, A. S.	JOURNAL OF THE AMERICAN ASSOCIATION FOR LABORATORY ANIMAL SCIENCE	2008			Articles non oriented in return to play process
Cardiac and skeletal muscle adaptations to training in systemic hypertension and effect of beta blockade (metoprolol or propranolol)	Ades PA, Gunther PG, Meyer WL, Gibson TC, Maddalena J, Orfeo T.	Am J Cardiol	1990			Articles non oriented in return to play process
Cardiac inpatient conditioning program.	Wenger, N K	Journal of the South Carolina Medical Association (1975)	1969			Articles focused on other sports
Cardiopulmonary exercise testing before and after conditioning in older coronary patients	Ades PA, Grunvald MH.	Am Heart J	1990			Articles focused on other sports
Changes in blood coagulation and fibrinolysis associated with maximal exercise and physical conditioning in women taking low dose oral contraceptives	Hilberg T, Nowacki PE, Müller-Berghaus G, Gabriel HH.	J Sci Med Sport	2000			Articles focused on other sports
CHANGES IN MENSTRUAL FUNCTION, CLIMACTERIC SYNDROME, AND SERUM CONCENTRATIONS OF SEX-HORMONES IN PREMENOPAUSAL AND POST-MENOPAUSAL WOMEN FOLLOWING A MODERATE INTENSITY CONDITIONING PROGRAM	WALLACE, JP; LOVELL, S; TALANO, C; WEBB, ML; HODGSON, JL	MEDICINE AND SCIENCE IN SPORTS AND EXERCISE	1982			Articles non oriented in return to play process
Chromium picolinate effects on body composition and muscular performance in wrestlers	Walker LS, Bemben MG, Bemben DA, Knehans AW.	Med Sci Sports Exerc	1998			Articles focused on other sports
Chronic medial and lateral epicondylitis: A comparison of pain, disability, and function	Pienimaki T.T.; Siira P.T.; Vanharanta H.	Archives of Physical Medicine and Rehabilitation	2002	Objectives: To investigate pain, disability, and muscle function of the arm in medial epicondylitis and to compare the results with those in chronic lateral epicondylitis. Design: Cross-sectional, case-control study. Setting: University hospital clinic admitting chronic hand patients. Participants: Twenty-five patients with chronic unilateral medial epicondylitis and 25 age- and gender-matched pa…		Articles non oriented in return to play process
Clinical aspects of muscle injury	Kibler W.	Medicine and Science in Sports and Exercise	1990	Muscle injuries are a common part of the clinical practice of sports medicine. Due to variations in muscle injury, the clinical presentation may vary from the subclinical to the catastrophic. Muscle injuries may present in four broad categories: acute, chronic, acute exacerbation of a chronic problem, or subclinical alteration. Each muscle injury can be further broken down into five areas: tissue…		Articles non oriented in return to play process
Clinical aviation medicine: a physical-conditioning program for cardiac patients--a progress report. AM 66-21.	Naughton, J; Lategola, M T; Shanbour, K	AM [reports]. United States. Office of Aviation Medicine	1966			Articles non oriented in return to play process
Clinical sport for patients with spinal paraplegia; [KLINISCHER SPORT BEI QUERSCHNITTLAHMUNGEN]	Paeslack V.; Steinbrueck K.	Orthopadische Praxis	1978	Sports activities are well established as essential means in the range of rehabilitation measures. In addition to the sport for the disabled, the aim of which is the improvement of the functional capacity of these persons, sport as therapy is of increasing importance for a variety of serious sequelae of injuries and diseases. Training methods, goal, and achievable performance of this therapy may …		Articles focused on other sports
Commentary on Experiences of Australian professional female tennis players returning to competition from injury	Crespo, Miguel	BRITISH JOURNAL OF SPORTS MEDICINE	2007	Podría valer		Training program not detailed
Commentary on Stress injury of the lunate in tennis players: a case series and related biomechanical considerations	Maas, Mario	BRITISH JOURNAL OF SPORTS MEDICINE	2007	Podría valer		Training program not detailed
Common femoral artery injury secondary to tennis ball strike	Vasdekis, Spyros N.; Kakisis, John D.; Lazaris, Andreas M.; Panayiotides, John G.; Angeli, Aikaterini A.; Karkaletsis, Konstantinos G.	JOURNAL OF VASCULAR SURGERY	2006	Tennis is a popular, safe sport that exposes amateur or professional players to minimal risk of injury. Most of this risk is related to musculoskeletal injuries, and vascular trauma is extremely rare. We present a case of a 68-year-old man in whom intermittent claudication developed after his right groin was struck by a tennis ball. The patient sought medical evaluation 2 months after the acciden…		Older than 45 years old
Common Injuries in Tennis Players: Exercises to Address Muscular Imbalances and Reduce Injury Risk	Ellenbecker, Todd S.; Pluim, Babette; Vivier, Stephane; Sniteman, Clay	STRENGTH AND CONDITIONING JOURNAL	2009	A tennis-specific strength and conditioning program can play a key role in preventing common injuries in tennis players. The information provided in this article identifies common tennis injuries and the tennis demands and muscular imbalances that may play a role in causing them. Specific exercises are suggested based on these sport-specific muscular imbalances that have a goal of both preventing…		Articles non oriented in return to play process
Common sports injuries in young tennis players	Bylak, J; Hutchinson, MR	SPORTS MEDICINE	1998	Tennis is a popular racquet sport played by boys, girls, men and women. Tennis players frequently begin playing in childhood and may continue playing into late adulthood. Preadolescent and adolescent players have open growth plates and a reduced muscle power, lower level of coordination and smaller stature compared with adult players. The physical characteristics of the young tennis player mean t…		Articles non oriented in return to play process
Comparative effects of transdermal clonidine and oral atenolol on acute exercise performance and response to aerobic conditioning in subjects with hypertension	Davies SF, Graif JL, Husebye DG, Maddy MM, McArthur CD, Path MJ, O'Connell MB, Iber C, Davidman M.	Arch Intern Med	1989			Articles non oriented in return to play process
Comparison of Heart Rate Response to Tennis Activity Between Persons With and Without Spinal Cord Injuries: Implications for a Training Threshold	Barfield, J. P.; Malone, Laurie A.; Coleman, Tristica A.	RESEARCH QUARTERLY FOR EXERCISE AND SPORT	2009	The purpose of this study was to evaluate the ability of individuals with spinal cord injury (SCI) to reach a training threshold during on-court spoil activity. Monitors collected heart rate (HR) data every 5 s for 11 wheelchair tennis players (WO) with low paraplegia and 11 able-bodied controls matched on experience and skill Level (ABT). Average HR was determined for time spent in practice (e.g…		Articles focused on other sports
Comparison of trunk kinematics in trunk training exercises and throwing	Stodden DF, Campbell BM, Moyer TM.	J Strength Cond Res	2008			Articles non oriented in return to play process
Concurrent stress fractures of the femoral shaft in a tennis player	Hyde T.; Kettner N.W.; Epstein B.	JNMS - Journal of the Neuromusculoskeletal System	1998	THIS ARTICLE DESCRIBES the evaluation and treatment of a rare injury in a competitive top-10 tennis player in the 18 and under age group. The patient presented with anteromedial right thigh pain. Radiography, skeletal scintigraphy, and magnetic resonance imaging (MRI) studies were utilized to form an accurate diagnostic impression. Abnormal plain films revealed the need to examine the patient wit…		Articles non oriented in return to play process
Conditioning program for amputees with significant heart disease	Miller LS, Naso F.	Arch Phys Med Rehabil	1976			Articles focused on other sports
CONDITIONING PROGRAM FOR AMPUTEES WITH SIGNIFICANT HEART-DISEASE	MILLER, LS; NASO, F	ARCHIVES OF PHYSICAL MEDICINE AND REHABILITATION	1976
Conditioning program for children with asthma.	Seligman, T; Randel, H O; Stevens, J J	Physical therapy	1970			Articles focused on other sports
Conditioning program for competitive figure skating	McMaster WC, Liddle S, Walsh J.	Am J Sports Med	1979			Articles focused on other sports
Conditioning program for competitive figure skating.	McMaster, W C; Liddle, S; Walsh, J	The American journal of sports medicine	1979	To test the feasibility that traditional interval training methods could be adapted to the needs of competitive figure skaters, an interval skating program was conducted during a 3-month period for a group of skaters at diverse levels of proficiency. The program required only a small portion of the total ice time utilized by the skaters on a daily basis, i.e., 1/2 hr, three times a week. On alter…		Articles focused on other sports
Conservatively treated anterior cruciate ligament injuries: Activities, symptoms, and roentgenographic changes	Loosli A.; Oshimo T.	Clinical Journal of Sport Medicine	1994	This study evaluated the activity level, symptoms, and roentgenographic changes in patients at least 2 years after injury of their anterior cruciate ligament (ACL), who were treated conservatively without reconstruction. Recreational athletes with an ACL injury have a 70-75% chance of returning to skiing or tennis with an aggressive rehabilitation program and a functional brace. Degenerative chan…		Articles focused on other sports
CONTROLLED FIELD STUDY USING LIVE VIRUS VACCINES AND AN ANTISERUM IN A PRECONDITIONING PROGRAM	WOODS, GT; MANSFIELD, ME; KRONE, J	CANADIAN JOURNAL OF COMPARATIVE MEDICINE	1972			Articles non oriented in return to play process
Correlation analyses and regression modeling between isokinetic testing and on-court performance in competitive adolescent tennis players	Signorile J.F.; Sandler D.J.; Smith W.N.; Stoutenberg M.; Perry A.C.	Journal of Strength and Conditioning Research	2005	Tennis requires skill, physical attributes, and strategy. Ball velocity and placement are two of the most important components in winning the faster-paced modern game. Although isokinetic testing has been used to evaluate physical characteristics and injury potential in tennis players, few studies have compared isokinetics and on-court performance. Such a comparison would help establish links bet…		Articles non oriented in return to play process
Corticosteroid injection in early treatment of lateral epicondylitis	Newcomer K.L.; Laskowski E.R.; Idank D.M.; McLean T.J.; Egan K.S.	Clinical Journal of Sport Medicine	2001	Objective: To analyze whether a corticosteroid injection in combination with rehabilitation early in the course of lateral epicondylitis (LE) alters the outcome up to 6 months after injection compared with a control injection and rehabilitation. Design: Randomized, controlled, double-blind study. Setting: Sports medicine center in a tertiary care center. Participants: Subjects with a diagnosis of…		Articles non oriented in return to play process
Current concepts in the rehabilitation of the athletic shoulder	Wilk K.E.; Arrigo C.	Journal of Orthopaedic and Sports Physical Therapy	1993	The rehabilitative process of the overhead athlete represents a significant challenge to the clinician. Overhead athletes (thrower, tennis player, swimmer) repetitively subject their shoulder joints to high microtraumatic stresses that, due to the accumulative effects, may lead to a variety of shoulder injuries. This type of athletic patient exhibits uniquely specific physical characteristics, su…		Articles focused on other sports
CYTOREDUCTIVE CONDITIONING PROGRAM FOR BONE-MARROW TRANSPLANTATION IN RESISTANT LEUKEMIA (SCARI)	GALE, RP; FEIG, SA; SARNA, G	TRANSPLANTATION PROCEEDINGS	1977			Articles non oriented in return to play process
DECREASED GLUCOSE TOLERANCE FOLLOWING A PHYSICAL CONDITIONING PROGRAM	DAVIDSON, PC; SHANE, SR; ALBRINK, MJ	CIRCULATION	1966			Articles non oriented in return to play process
DESCRIPTION AND EVALUATION OF JOY, A PHYSICAL CONDITIONING PROGRAM FOR WOMEN (AEROBICS, DANCE, FITNESS)	KENNEDY, BARBARA ANN		1984			Articles non oriented in return to play process
Description of Outcomes of Upper-Extremity Musculoskeletal Disorders in Workers Highly Exposed to Repetitive Work	Descatha A.; Roquelaure Y.; Chastang J.-F.; Evanoff B.; Cyr D.; Leclerc A.	Journal of Hand Surgery	2009	Purpose: The outcomes of workers with upper-extremity musculoskeletal (UEMS) symptoms or disorders were evaluated over a 3-year period in a population highly exposed to repetitive work. Methods: Data were derived from a survey focused on the health effects of repetitive tasks, with a standardized physical examination by an occupational physician, in 1993 to 1994 and again in 1996 to 1997. All wor…		Articles non oriented in return to play process
Descriptive profile of hip rotation range of motion in elite tennis players and professional baseball pitchers	Ellenbecker T.S.; Ellenbecker G.A.; Roetert E.P.; Silva R.T.; Keuter G.; Sperling F.	American Journal of Sports Medicine	2007	Background: Repetitive loading to the hip joint in athletes has been reported as a factor in the development of degenerative joint disease and intra-articular injury. Little information is available on the bilateral symmetry of hip rotational measures in unilaterally dominant upper extremity athletes. Hypothesis: Side-to-side differences in hip joint range of motion may be present because of asym…		Articles non oriented in return to play process
Descriptive profile of scapulothoracic position, strength and flexibility variables in adolescent elite tennis players	Cools A.M.; Johansson F.R.; Cambier D.C.; Velde A.V.; Palmans T.; Witvrouw E.E.	British Journal of Sports Medicine	2010	Study design: Descriptive study, cross-sectional design. Background: Tennis requires repetitive overhead movement patterns that can lead to upper extremity injury. The scapula plays a vital role in injury-free playing. Scapular dysfunction has been associated with shoulder injury in the overhead athlete. Objectives: The purpose of this study was to describe variables regarding scapular position, …		Articles non oriented in return to play process
Design of a cardiac conditioning program.	Haskell, W L	Cardiovascular clinics	1978			Articles focused on other sports
Diagnostic and Interventional Musculoskeletal Ultrasound: Part 2. Clinical Applications	Smith J.; Finnoff J.T.	PM and R	2009	Musculoskeletal ultrasound involves the use of high-frequency sound waves to image soft tissues and bony structures in the body for the purposes of diagnosing pathology or guiding real-time interventional procedures. Recently, an increasing number of physicians have integrated musculoskeletal ultrasound into their practices to facilitate patient care. Technological advancements, improved portabil…		Articles focused on other sports
DIET, EXERCISE, AND BEHAVIORAL CONDITIONING PROGRAM FOR OBESITY	WRIGHT, L; CRAIG, S; THALASSINOS, P	PROFESSIONAL PSYCHOLOGY	1976			Articles focused on other sports
Differences between a supervised and independent strength and conditioning program with chronic low back syndromes	Reilly K, Lovejoy B, Williams R, Roth H.	J Occup Med	1989			Articles non oriented in return to play process
DIFFERENCES BETWEEN A SUPERVISED AND INDEPENDENT STRENGTH AND CONDITIONING PROGRAM WITH CHRONIC LOW-BACK SYNDROMES	REILLY, K; LOVEJOY, B; WILLIAMS, R; ROTH, H	JOURNAL OF OCCUPATIONAL AND ENVIRONMENTAL MEDICINE	1989
DIMINISHED PRODUCER PARTICIPATION IN AN AVERSIVE-CONDITIONING PROGRAM TO REDUCE COYOTE PREDATION ON SHEEP	CONOVER, MR; KESSLER, KK	WILDLIFE SOCIETY BULLETIN	1994			Articles non oriented in return to play process
Distal radioulnar joint brace for preventing injury in wrist of e.g. tennis player, has inelastic sheet adapted to wrap around distal radioulnar joint area of human subject, where brace is donned circumferentially around joint	HOWARD W M M			NOVELTY - The brace has a single flexible, inelastic sheet (1) adapted to wrap around a distal radioulnar joint (DRUJ) area of a human subject e.g. patient. The sheet includes straps (21, 22) connected to and arranged laterally on a strap side of a central section (15), A rounded end section (23) is connected to the central section that is opposite to a strap side (11). Two transverse slits (17, …		Articles non oriented in return to play process
Ebow injuries in highly skilled tennis players.	Priest, J D; Jones, H H; Nagel, D A	The Journal of sports medicine	1974			Articles non oriented in return to play process
EFFECT OF A CONDITIONING PROGRAM IN PATIENTS TAKING PROPRANOLOL FOR ANGINA-PECTORIS	OBMA, RT; WILSON, PK; GOEBEL, ME; CAMPBELL, DE	CARDIOLOGY	1979			Articles focused on other racquet sports
Effect of a low-intensity endurance conditioning program on strength-trained human skeletal muscle	Huber, Fritz Godfrey		1991			Articles non oriented in return to play process
EFFECT OF A PHYSICAL CONDITIONING PROGRAM IN RESPIRATORY DRIVE	BRADLEY, BL; MESTAS, J; FORMAN, J; UNGER, K	CLINICAL RESEARCH	1979			Articles non oriented in return to play process
EFFECT OF A PHYSICAL CONDITIONING PROGRAM UPON LEFT-VENTRICULAR EJECTION FRACTIONS DETERMINED SERIALLY BY A NON-INVASIVE TECHNIQUE	SHEPS, DS; GOTTLIEB, S; ERNST, JC; KALLOS, N; BRIESE, FW; GARCIA, E; MYERBURG, RJ; CASTELLANOS, A	CARDIOLOGY	1979			Articles non oriented in return to play process
Effect of a Workplace-Based Work-Conditioning Program on Management of Work-Related Musculoskeletal Disorders	Kim, Su jung; Kim, Sihyun; Kwon, Oh Yun; 이원휘; 하성민; 박규남; 정성대; 신헌석	Physical Therapy Korea	2010	The purpose of this study was to investigate the effects of a workplace-based work-conditioning program (WCP) on the management of work-related musculoskeletal disorders (WRMDs) in an automobile-parts manufacturing company. In total, 1,110 subjects with WRMDs participated in workplace-based WCP emphasizing function-centered management and ergonomics. We investigated the incidence of WRMDs variabl…		Articles non oriented in return to play process
Effect of aerobic conditioning on the peripheral circulation during chronic beta-adrenergic blockade	Hiatt WR, Marsh RC, Brammell HL, Fee C, Horwitz LD.	J Am Coll Cardiol	1984			Articles non oriented in return to play process
EFFECT OF AN OUTPATIENT EXERCISE CONDITIONING PROGRAM ON SLEEP AND MOOD IN CORONARY-ARTERY BYPASS PATIENTS	NELSON, D; LAWSON, L; GALE, M; CARLSON, E; WALKER, M	CIRCULATION	1983			Articles focused on other sports
Effect of Conditioning Program on Collegiate Baseball Players(Pitcher, In-fielder, and Out-fielder) in Off-season	Lee，Woon-yong; 홍상민	Journal of Coaching Development	2011	The purpose of this study was to examine the effect of 10 weeks conditioning program on physical fitness in collegiate baseball player in off-season and to provide a exercise prescription program for pitcher, in-fielder, and out-fielder. Thirty eight collegiate men who had participated in this study and they were assigned three groups (Pitcher : n=14, 20.35±1.15 yrs, 179.90±4.87cm,81.40±7.99kg, 2…		Articles focused on other sports
Effect of physical training on insulin action in obesity	DeFronzo RA, Sherwin RS, Kraemer N.	Diabetes	1987			Articles focused on other sports
Effect of protein supplementation during a 6 month strength & conditioning program on markers of bone turnover	Stevermer, CL; Ballard, TP; Specker, BL; Vukovich, MD	FASEB JOURNAL	2004			Articles non oriented in return to play process
Effect of protein supplementation during a 6-mo strength and conditioning program on insulin-like growth factor I and markers of bone turnover in young adults	Ballard, TLP; Clapper, JA; Specker, BL; Binkley, TL; Vukovich, MD	AMERICAN JOURNAL OF CLINICAL NUTRITION	2005	Background: Exercise is beneficial for bone when adequate nutrition is provided. The role of protein consumption in bone health, however, is controversial.Objective: The objective was to ascertain the effect of high protein intake on insulin-like growth factor I (IGF-I) and markers of bone turnover during 6 mo of exercise training.Design: Fifty-one subjects aged 18-25 y (28 men, 23 women) receive…
Effect of protein supplementation during a 6-mo strength and conditioning program on insulin-like growth factor I and markers of bone turnover in young adults	Ballard TL, Clapper JA, Specker BL, Binkley TL, Vukovich MD.	Am J Clin Nutr	2005
Effect of protein supplementation during a 6-mo strength and conditioning program on insulin-like growth factor I and markers of bone turnover in young adults (vol 81, pg 1442, 2005)	Ballard, TLP; Clapper, JA; Specker, BL; Binkley, TL; Vukovich, MD	AMERICAN JOURNAL OF CLINICAL NUTRITION	2006
Effect of protein supplementation during a 6-month strength and conditioning program on areal and volumetric bone parameters	Ballard, Tasha L. P.; Specker, Bonny L.; Binkley, Teresa L.; Vukovich, Matthew D.	BONE	2006	Background: Skeletal loading and proper nutrition are necessary for optimal bone health. The appropriate amount of dietary protein to maximize skeletal health, however, is under constant debate.Objective: To determine if 6 months of protein supplementation in conjunction with a strength and conditioning training program improves a real and volumetric bone mineral density (BMD).Design: Fifty-two a…		Articles focused on other sports
Effect of protein supplementation during a 6-month strength and conditioning program on areal and volumetric bone parameters	Ballard TL, Specker BL, Binkley TL, Vukovich MD.	Bone	2006
Effect of protein supplementation during a 6-month strength and conditioning program on muscular strength	Vukovich, MD; Tausz, SM; Ballard, TL; Stevermer, CL; Gerlach, AM; VanderWeerd, MK; Binkley, TL; Specker, BL	MEDICINE AND SCIENCE IN SPORTS AND EXERCISE	2004			Articles focused on other sports
Effect of running versus isometric training programs on healthy elderly at rest	Sagiv M, Fisher N, Yaniv A, Rudoy J.	Gerontology	1989			Articles non oriented in return to play process
Effect of short-term cardiovascular conditioning and low-fat diet on myocardial blood flow and flow reserve	Czernin J, Barnard RJ, Sun KT, Krivokapich J, Nitzsche E, Dorsey D, Phelps ME, Schelbert HR.	Circulation	1995			Articles non oriented in return to play process
Effect of sports activity on bone mineral density in wheelchair athletes	Miyahara K.; Wang D.-H.; Mori K.; Takahashi K.; Miyatake N.; Wang B.-L.; Takigawa T.; Takaki J.; Ogino K.	Journal of Bone and Mineral Metabolism	2008	The present study carried out a measurement of body composition and a nutrition survey, targeting 28 male wheelchair athletes and comparing them with 25 male physically able healthy athletes as the controls. The DXA method was used to measure bone mineral density (BMD), percentage of body fat (% body fat), and lean body mass (LBM). Possible factors affecting the BMD of the wheelchair athletes wit…		Articles focused on other sports
EFFECTIVENESS OF A CONDITIONING PROGRAM ON SELECTED TENNIS SKILLS OF WOMEN	DOBIE, DD	RESEARCH QUARTERLY	1969			Articles non oriented in return to play process
EFFECTIVENESS OF A DAF CONDITIONING PROGRAM FOR ADOLESCENT AND ADULT STUTTERERS	CURLEE, RF; PERKINS, WH	BEHAVIOUR RESEARCH AND THERAPY	1973			Articles focused on other sports
EFFECTIVENESS OF STEADY WEIGHT-LOSS THROUGH A COMBINED DIET AND CONDITIONING PROGRAM FOR OBESE PROTO-DIABETICS	ZANDER, E; SCHULZ, B; HANSEL, H; RJASANOWSKI, I	ENDOKRINOLOGIE	1978			Articles focused on other sports
EFFECTS OF A 12-WEEK PHYSICAL CONDITIONING PROGRAM ON CARDIORESPIRATORY FUNCTION, BODY COMPOSITION, AND SERUM LIPIDS OF NORMAL AND OBESE MIDDLE-AGED WOMEN.	FRANKLIN, BARRY ALLAN		1976			Articles focused on other sports
EFFECTS OF A 4-WEEK YOUTH BASEBALL CONDITIONING PROGRAM ON THROWING VELOCITY	Escamilla, Rafael F.; Fleisig, Glenn S.; Yamashiro, Kyle; Mikla, Tony; Dunning, Russell; Paulos, Lonnie; Andrews, James R.	JOURNAL OF STRENGTH AND CONDITIONING RESEARCH	2010	Escamilla, RF, Fleisig, GS, Yamashiro, K, Mikla, T, Dunning, R, Paulos, L, and Andrews, JR. Effects of a 4-week youth baseball conditioning program on throwing velocity. J Strength Cond Res 24(12): 3247-3254, 2010-Effects of a 4-week youth baseball conditioning program on throwing velocity. This study examined the effects of a 4-week youth baseball conditioning program on maximum throwing velocit…		Articles focused on other sports
Effects of a 4-week youth baseball conditioning program on throwing velocity	Escamilla RF, Fleisig GS, Yamashiro K, Mikla T, Dunning R, Paulos L, Andrews JR.	J Strength Cond Res	2010			Articles focused on other sports
Effects of a minimal time conditioning program upon selected motor fitness measures of college men.	DEVRIES, H A; BARTLETT, K T	Journal of the Association for Physical and Mental Rehabilitation	1962			Articles non oriented in return to play process
Effects of a new experimental training program on V.O2max and running performance	Sporis G, Ruzic L, Leko G.	J Sports Med Phys Fitness	2008			Articles non oriented in return to play process
EFFECTS OF A NINE-WEEK PHYSICAL CONDITIONING PROGRAM UPON THE BODY COMPOSITION OF OBESE AND LEAN INDIVIDUALS	BOILEAU, RICHARD A.		1969			Articles focused on other sports
Effects of a peer-mediated aerobic conditioning program on fitness levels of youth with mental retardation: Two systematic replications	Halle, JW; Galber-Halle, D; Chung, YB	MENTAL RETARDATION	1999	The generality of a peer mediated exercise program designed to enhance aerobic fitness of 17 children with moderate and severe cognitive disabilities was evaluated. Two systematic replications of the program were con ducted. Participants' ages, disability levels, and school settings varied. Target participants were paired with peers without disabilities. These students encouraged their peers to m…		Non research article
EFFECTS OF A PEER-MEDIATED AEROBIC CONDITIONING PROGRAM ON FITNESS MEASURES WITH CHILDREN WHO HAVE MODERATE AND SEVERE DISABILITIES	HALLE, JW; GABLERHALLE, D; BEMBEN, DA	JOURNAL OF THE ASSOCIATION FOR PERSONS WITH SEVERE HANDICAPS	1989			younger than 13 years old
EFFECTS OF A PHYSICAL CONDITIONING PROGRAM ON ASTHMATIC-PATIENTS	ROBINSON, DM; EGGLESTONE, DM; HILL, PM; REA, HH; RICHARDS, GN; ROBINSON, SM	NEW ZEALAND MEDICAL JOURNAL	1992	Aims: to determine whether moderate/severe asthmatics can improve their physical fitness using standard commercial gymnasium fitness programmes and to examine the effect on their asthma.Methods: eight moderate to severe asthmatics and seven nonasthmatic controls were tested before and after 12 weeks indoor circuit training at a commercial gymnasium. The aerobic fitness of both groups was assessed…		Articles focused on other sports
Effects of a supervised physical conditioning program on functional capacity, pain and quality of life in individuals with fibromyalgia	Battistella, L. R.; Sabbag, L. M. S.; Pastore, C. A.; Yazbek, P., Jr.; Miyazaki, M. H.; Goncalves, A.; Kaziyama, H. H. S.	PROCEEDINGS OF THE 4TH WORLD CONGRESS OF THE INTERNATIONAL SOCIETY OF PHYSICAL AND REHABILITATION MEDICINE	2007	Introduction: This study aimed to assess the effect of a supervised physical conditioning (SPC) program on functional capacity, pain and quality of life in fibromyalgia patients. Materials and Methods: 18 women with FM performed one year of a SPC. Patients underwent initial and quarterly cardiopulmonary exercise testing, examinations with pressure algometer and interview using the Medical Outcome…		Articles non oriented in return to play process
Effects of a weight training conditioning program on the self-concepts of selected male students	Gysin, Oliver John		1989			Articles non oriented in return to play process
Effects of aerobic and strength conditioning on pregnancy outcomes	Hall DC, Kaufmann DA.	Am J Obstet Gynecol	1987			Articles focused on other sports
Effects of an 18-week strength training program on low-handicap golfers' performance	Alvarez M, Sedano S, Cuadrado G, Redondo JC.	J Strength Cond Res	2012			Articles focused on other sports
Effects of an 8 week physical conditioning program on signs and symptoms of chronic arthritis ih children.	Klepper, S; Effgen, S; Athreva, B; Rose, C; Goldsmith, D; Singsen, B	ARTHRITIS AND RHEUMATISM	1996			Articles non oriented in return to play process
Effects of an eight -week conditioning program on improving fitness, club head speed, and perceptions of fitness and golf -related ability in older, male recreational golfers aged 55–79 years	Thompson, Christian John		2001			Articles focused on other sports
Effects of an eight-week physical conditioning program on disease signs and symptoms in children with chronic arthritis	Klepper, SE	ARTHRITIS CARE & RESEARCH	1999	Objective. To investigate the effects of an 8-week, 24-session weight-bearing physical conditioning program on disease signs and symptoms in children with chronic arthritis.Methods. In a within-subjects, repeated measures design, 25 subjects, ages 8-17 years, with chronic polyarticular juvenile rheumatoid arthritis (JRA), were assessed at study entry, after an 8-week control period, and after an …		Articles non oriented in return to play process
Effects of an eight-week physical conditioning program on disease signs and symptoms in children with chronic arthritis	Klepper SE.	Arthritis Care Res	1999
Effects of an intrahospital exercise program intervention for children with leukemia	San Juan AF, Fleck SJ, Chamorro-Viña C, Maté-Muñoz JL, Moral S, Pérez M, Cardona C, Del Valle MF, Hernández M, Ramírez M, Madero L, Lucia A.	Med Sci Sports Exerc	2007			Articles focused on other sports
Effects of cessation of a structured and supervised exercise conditioning program on lean mass and muscle strength in severely burned children	Suman, Oscar E.; Herndon, David N.	ARCHIVES OF PHYSICAL MEDICINE AND REHABILITATION	2007	Objective: To determine whether the benefits of exercise by burned children are maintained 3 months after the exercise program is concluded.Design: Randomized, controlled prospective study.Setting: Pediatric bum hospital.Participants: Twenty severely burned children with a 40% or greater total body surface area bum, with main outcome measures completed before exercise training, immediately after …		Articles focused on other sports
Effects of cessation of a structured and supervised exercise conditioning program on lean mass and muscle strength in severely burned children	Suman OE, Herndon DN.	Arch Phys Med Rehabil	2007
Effects of conditioning on physical fitness and club head speed in mature golfers	Hetu FE, Christie CA, Faigenbaum AD.	Percept Mot Skills	1998			Articles focused on other sports
Effects of exercise conditioning on vital age in hyperlipidemic women	Shigematsu R, Tanaka K, Nho H, Nakagaichi M, Takeda M, Tomita T, Unno H, Ohkawa S.	J Physiol Anthropol Appl Human Sci	2000			Articles non oriented in return to play process
Effects of intensive physical rehabilitation on neuromuscular adaptations in adults with poststroke hemiparesis	Andersen LL, Zeeman P, Jørgensen JR, Bech-Pedersen DT, Sørensen J, Kjær M, Andersen JL.	J Strength Cond Res	2011			Articles non oriented in return to play process
Effects of low-intensity exercise conditioning on blood pressure, heart rate, and autonomic modulation of heart rate in men and women with hypertension	Hua LP, Brown CA, Hains SJ, Godwin M, Parlow JL.	Biol Res Nurs	2009			Articles non oriented in return to play process
Effects of physical conditioning on intercollegiate golfer performance	Doan BK, Newton RU, Kwon YH, Kraemer WJ.	J Strength Cond Res	2006			Articles focused on other sports
Effects of physical conditioning on self-concept of adult obese males	Short MA, DiCarlo S, Steffee WP, Pavlou K.	Phys Ther	1984			Articles non oriented in return to play process
Effects of plyometric training on explosive strength, acceleration capacity and kicking speed in young elite soccer players	Sedano S, Matheu A, Redondo JC, Cuadrado G.	J Sports Med Phys Fitness	2011			Articles focused on other sports
Effects of short-term exercise training in patients with heart failure	Tokmakova M, Dobreva B, Kostianev S.	Folia Med (Plovdiv)	1999			Articles non oriented in return to play process
Effects of the playing surface on plantar pressures and potential injuries in tennis	Girard, O.; Eicher, F.; Fourchet, F.; Micallef, J. P.; Millet, G. P.	BRITISH JOURNAL OF SPORTS MEDICINE	2007	Objectives: To examine the influence of different playing surfaces on in-shoe loading patterns during tennisspecific movements.Methods: Ten experienced male players performed two types of tennis-specific displacements (serve and volley (SV) and baseline play (BA)) on two different playing surfaces; eg, clay vs Greenset. Maximum and mean force and pressure, contact time, contact area and relative …		Articles non oriented in return to play process
Efficacy of exercise for end-stage renal disease patients immediately following high-efficiency hemodialysis: a pilot study	Ross DL, Grabeau GM, Smith S, Seymour M, Knierim N, Pitetti KH.	Am J Nephrol	1989			Articles non oriented in return to play process
Efficacy of interval-based training on conditioning of amateur field hockey players	Chapman DW, Newton MJ, McGuigan MR.	J Strength Cond Res	2009			Articles focused on other sports
Elbow injuries in golf	Stockard A.R.	Journal of the American Osteopathic Association	2001	Golf is not a sport known for its high injury level; however, injuries do occur. Such mishaps usually involve overuse-type injuries that are more common among amateur golfers than among professional golfers. This article attempts to provide an overview of golf injuries to the elbow, with a concentration on incidence, proper diagnosis, adequate treatment (including rehabilitation), and prevention …		Articles focused on other sports
Electromyography and motion analysis of the upper extremity in sports	Moynes D.R.; Perry J.; Antonelli D.J.; Jobe F.W.	Physical Therapy	1986	This article reviews the results of studies using electromyographic recordings to determine muscle function during athletic activities. Electromyographic recordings were synchronized with high-speed film to provide information on shoulder muscle firing patterns during baseball pitching, swimming, tennis, and golf. The information obtained about the contributions of specific muscles during these a…		Articles non oriented in return to play process
Endurance training in the elderly nursing home patient	Naso F, Carner E, Blankfort-Doyle W, Coughey K.	Arch Phys Med Rehabil	1990			Articles non oriented in return to play process
ENHANCING THE AEROBIC FITNESS OF INDIVIDUALS WITH MODERATE AND SEVERE DISABILITIES - A PEER-MEDIATED AEROBIC CONDITIONING PROGRAM - HALLE,J, GABLERHALLE,D, MCKEE,M, BANE,S, BOYER,T	FERRO, J; DUNLAP, G	JOURNAL OF THE ASSOCIATION FOR PERSONS WITH SEVERE HANDICAPS	1992			Articles non oriented in return to play process
ENHANCING THE AEROBIC FITNESS OF INDIVIDUALS WITH MODERATE AND SEVERE DISABILITIES - A PEER-MEDIATED AEROBIC CONDITIONING PROGRAM - HALLE,JW, GABLERHALLE,D, MCKEE,M, BANE,S, BOYER,T	LAVAY, B	EDUCATION AND TRAINING IN MENTAL RETARDATION AND DEVELOPMENTAL DISABILITIES	1993
Epicondylitis surgical treatment: Analysis of our experience; [Tratamiento quirorgico de la epicondylitis analisis de nuestra experiencia]	Escribano Rueda L.C.; Larrainzar Garijo R.; Vila y Rico J.; Alvarez Sainz- Ezquerra J.; Llanos Alcazar L.F.	Archivos de Medicina del Deporte	2000	In normal medical practice, the term Tennis Elbow groups together a series of pathological symptoms characterised clinically by pain in the external part of the elbow. However, we think this term should be applied to tennis players' epicondilalgia produced by the anatomic pathological injury defined as ENTENSITIS as a result of classical tennis strokes during the practice of this sport. It is the…		Articles non oriented in return to play process
EPIDEMIOLOGY OF INJURIES IN DANISH CHAMPIONSHIP TENNIS	WINGE, S; JORGENSEN, U; NIELSEN, AL	INTERNATIONAL JOURNAL OF SPORTS MEDICINE	1989			Articles non oriented in return to play process
Epidemiology of musculoskeletal injury in the tennis player	Abrams, Geoffrey D.; Renstrom, Per A.; Safran, Marc R.	BRITISH JOURNAL OF SPORTS MEDICINE	2012	Tennis is a popular sport with tens of millions of players participating worldwide. This popularity was one factor leading to the reappearance of tennis as a medal sport at the 1988 Summer Olympics in Seoul, South Korea. The volume of play, combined with the physical demands of the sports, can lead to injuries of the musculoskeletal system. Overall, injury incidence and prevalence in tennis has b…		Articles non oriented in return to play process
EPIDEMIOLOGY OF TENNIS, SQUASH, AND RACQUETBALL INJURIES	MAYLACK, FH	CLINICS IN SPORTS MEDICINE	1988			Articles focused on other sports
Ergonomic and behavioral interventions as the primary treatment for work-related lateral epicondylitis	McCormack S.	Work	2010	Objective: Work-related injuries (WRI) are costly to employers and the United States government due to missed days at work and medical expenses. This case report documents the results of using ergonomic and behavioral changes to address a client's symptoms due to a WRI. Participant: The client worked as an administrative assistant at a small, private medical college and presented with lateral epi…		Articles non oriented in return to play process
EVALUATION OF A CONDITIONING PROGRAM FOR RANDOM-SOURCE DOG	CHRISTIE, RJ	LABORATORY ANIMAL SCIENCE	1975			Articles focused on other sports
Evaluation of a supplemental strength and conditioning program for dancers	Cardinal, MK; Lofman, EC; Cardinal, BJ	RESEARCH QUARTERLY FOR EXERCISE AND SPORT	1999			Articles focused on other sports
EVALUATION OF PHYSICAL CONDITIONING PROGRAM FOR SEDENTARY ADULTS	MONTERO, J; POTTHOF, S; MONTECINOS, R; REYES, C; VALDES, B; BAZAN, ME	REVISTA MEDICA DE CHILE	1979			Articles focused on other sports
Exercise and restless legs syndrome: a randomized controlled trial	Aukerman MM, Aukerman D, Bayard M, Tudiver F, Thorp L, Bailey B.	J Am Board Fam Med	2006			Articles non oriented in return to play process
Exercise dynamometer for physical conditioning program comprises source circuit for providing electrical energy to machine to produce motoring torque	BOYD R L					Articles focused on other sports
Exercise responses before and after physical conditioning in patients with severely depressed left ventricular function	Conn EH, Williams RS, Wallace AG.	Am J Cardiol	1982			Articles non oriented in return to play process
Exercise training for tennis	Chandler TJ.	Clin Sports Med	1995			Articles non oriented in return to play process
Experiences of Australian professional female tennis players returning to competition from injury	Young, Janet A.; Pain, Michelle D.; Pearce, Alan J.	BRITISH JOURNAL OF SPORTS MEDICINE	2007	Background: This study examined the experiences of professional female tennis players returning to competition from injury.Methods: In a study commissioned by Tennis Australia, 55 Australian professional female tennis players responded anonymously to a questionnaire developed for the purposes of this study. The questionnaire consisted of open and closed questions that assessed a player's attribut…	Puede valer	Training program not detailed
Exploração de fatores de risco para lesões desportivas em atletas de tênis de mesa	Shimazaki, Tamlyn; Almeida, Eliezer de; Vanderlei, Franciele Marques; Cintra Filho, Dino de Aguiar; Vanderlei, Luiz Carlos Marques; Pastre, Carlos Marcelo; Bastos, Fabio Nascimento	Fisioterapia e Pesquisa	2012	The practice of table tennis requires numerous dynamic actions which could conduce to athletic injuries. Due to the shortage of studies on this modality, there is important to know inherent factors to athletic injuries for a preventive patterns subsequent formulation. The objective of this study was to explore the risk factors to athletic injuries in table tennis players. For that, there were eva…		Articles focused on other sports
Extensor carpi ulnaris injuries in tennis players: a study of 28 cases	Montalvan, B; Parier, J; Brasseur, JL; Le Viet, D; Drape, JL	BRITISH JOURNAL OF SPORTS MEDICINE	2006	Pain on the ulnar side of the wrist is common among elite tennis players. Ten years of experience has allowed identification of a pathology involving the extensor carpi ulnaris (ECU) tendon. On the basis of 28 clinical cases seen over the last five years, three clinical patterns are described: (a) acute instability of the ECU; (b) tendinopathy; (c) ECU rupture. Each of these clinical entities req…		Articles focused on other sports
EYE INJURIES FROM TENNIS BALLS	RAMANAN, SV	JAMA-JOURNAL OF THE AMERICAN MEDICAL ASSOCIATION	1976			Articles focused on other sports
Factors influencing sport participation among athletes with spinal cord injury	Wu S.K.; Williams T.	Medicine and Science in Sports and Exercise	2001	Objective: This exploratory study examined the relationships between pre- and post-injury sport participation among active individuals with spinal cord injury (SCI) in the United Kingdom. In particular, factors that influence individuals with SCI into sport were identified. Methods: A total of 143 British individuals with SCI currently participating in wheelchair basketball, wheelchair rugby, whe…		Articles non oriented in return to play process
Fitness evaluations and fitness findings in competitive junior tennis players	Kibler WB, McQueen C, Uhl T.	Clin Sports Med	1988			Articles non oriented in return to play process
Foot/Ankle Injury-Tennis	Nutz, David J.; Finnoff, Jonathan T.	MEDICINE AND SCIENCE IN SPORTS AND EXERCISE	2008			Articles non oriented in return to play process
Functional balance training in collegiate women athletes	Oliver GD, Di Brezzo R.	J Strength Cond Res	2009			Articles focused on other sports
Glenohumeral joint internal and external rotation range of motion in elite junior tennis players	Ellenbecker T.S.; Roetert E.P.; Piorkowski P.A.; Schulz D.A.	Journal of Orthopaedic and Sports Physical Therapy	1996	Objective measurement of range of motion of the glenohumeral joint is important for the rehabilitation and prevention of shoulder injury. The primary purpose of this study was to determine whether significant differences exist between the dominant (tennis playing) and nondominant extremity in active internal and external rotation range of motion in elite junior tennis players 11-17 years of age. …		Articles non oriented in return to play process
Glenohumeral joint total rotation range of motion in elite tennis players and baseball pitchers	Ellenbecker T.S.; Roetert E.P.; Bailie D.S.; Davies G.J.; Brown S.W.	Medicine and Science in Sports and Exercise	2002	The amount of glenohumeral joint internal and external rotation used during overhead sport activities has been measured experimentally by sports scientists. Clinical measurement of glenohumeral joint internal and external rotation using goniometry is an integral part of a shoulder evaluation after injury or surgery or during preseason or preventative musculoskeletal screenings. Purpose: This stud…		Articles non oriented in return to play process
Golf injuries of the upper extremity.	Wiesler E.R.; Lumsden B.	Journal of surgical orthopaedic advances	2005	Golf has demonstrated increasing popularity and with this heightened enthusiasm has come an increased awareness of the significant number of injuries associated with playing golf. While back injuries represent the most commonly injured specific body part, upper extremity injuries are most frequent overall and the most likely to result in loss of play. Patterns of injury differ based on level of p…		Articles focused on other sports
[truncated: 248 more rows]
